# Supplementary material for: HOXA3 Modulates Injury-Induced Mobilization and Recruitment of Bone Marrow-Derived Cells
Source: Stem Cells. 2009 Jul;27(7):1654–65. doi: 10.1002/stem.90 (PMC2733377; doi:10.1002/stem.90)
Supplement: Supplementary file 1 [file stem0027-1654-SD1.xls]

## Sheet: Sheet1
Gene	Symbol	Name	ID	M_1C_D4	M_2C_D4	Mean CD4	Std Dev CD4	M_3_A3_D4	M_4_A3_D4	Mean A3D4	Std Dev A3D4		Day 4 A3-C	Fold-change	p-value		A_1C_D4	A_2C_D4	A_3_A3_D4	A_4_A3_D4
protocadherin 9	Pcdh9	mSQ002005	mMR027826	2.05126	2.96503	2.50814	0.64613	-0.624922	-0.367079	-0.496	0.182322		-3.00414	0.124641	0.0120366		10.8536	13.0789	8.4144	8.53597
RIKEN cDNA D930038D03 gene	D930038D03Rik	mSQ007090	mMC007090	2.09893	3.12337	2.61115	0.724387	-0.369609	0.316587	-0.0265111	0.485213		-2.63766	0.160688	0.0252633		10.0773	12.6898	8.30225	8.78285
olfactory receptor 822	Olfr822	mSQ022746	mMC022746	2.8442	1.27721	2.06071	1.10803	-0.0602271	-0.27116	-0.165693	0.149152		-2.2264	0.213691	0.0531741		10.6657	10.9607	8.02684	8.70536
Mus musculus SEC14-like 1 (S. cerevisiae) (Sec14l1), mRNA.""	Sec14l1	mSQ031774	mMA031774	1.96561	2.40995	2.18778	0.314195	0.139442	0.0617214	0.100582	0.0549566		-2.0872	0.235337	0.00573814		10.7128	11.8436	8.48713	8.19435
Mus musculus RIKEN cDNA 1700017D11 gene (1700017D11Rik), transcript variant 1, mRNA.""	1700017D11Rik	mSQ031563	mMA031563	2.4187	2.91204	2.66537	0.348839	0.256108	1.07254	0.664325	0.577305		-2.00104	0.249819	0.0261938		10.3935	13.0918	8.59344	10.7446
myoglobin	Mb	mSQ017204	mMC017204	1.95094	1.94469	1.94782	0.0044225	-0.0297651	-0.0748989	-0.052332	0.0319144		-2.00015	0.249974	6.48582e-05		10.361	11.58	10.2554	15.2929
translin-associated factor X (Tsnax) interacting protein 1	Tsnaxip1	mSQ008448	mMC008448	2.30482	1.12814	1.71648	0.832034	-0.365353	-0.117235	-0.241294	0.175445		-1.95777	0.257425	0.0413901		10.6707	9.88788	8.43076	9.22808
DNA segment, Chr X, Immunex 50, expressed ""	DXImx50e	mSQ025074	mMC025074	0.19005	1.02492	0.607486	0.590345	-1.53916	-0.980107	-1.25963	0.395309		-1.86712	0.27412	0.032689		10.1272	11.9353	10.4431	10.7189
Mus musculus solute carrier family 3 (activators of dibasic and neutral amino acid transport), member 2 (Slc3a2), mRNA.""	Slc3a2	mSQ032935	mMA032935	2.8102	1.8252	2.3177	0.696498	0.428148	0.476643	0.452396	0.034291		-1.8653	0.274466	0.0316584		10.8281	11.8325	10.7426	11.0885
RIKEN cDNA 0610009I22 gene	0610009I22Rik	mSQ026893	mMR026893	0.565502	1.36438	0.96494	0.564891	-0.939413	-0.783876	-0.861644	0.109981		-1.82658	0.281931	0.0231099		12.3189	13.4704	11.188	11.03
unknown		mSQ035794	mTG035794	2.84369	2.39701	2.62035	0.315849	0.382052	1.27281	0.827429	0.629859		-1.79292	0.288588	0.0346468		13.5224	13.6905	8.9704	10.114
olfactory receptor 780	Olfr780	mSQ013616	mMC013616	1.90064	2.6366	2.26862	0.5204	0.00586066	0.964823	0.485342	0.678089		-1.78328	0.290522	0.0491191		11.2368	11.6543	10.3455	9.92626
RIKEN cDNA 1110030O19 gene	1110030O19Rik	mSQ003862	mMC003862	2.25392	1.7203	1.98711	0.377324	0.65606	-0.196335	0.229863	0.602734		-1.75725	0.295812	0.0365112		11.2521	10.7823	10.9516	14.7564
Mus musculus corticotropin releasing hormone receptor 1 (Crhr1), mRNA.""	Crhr1	mSQ031825	mMA031825	1.86832	1.42905	1.64869	0.310609	0.269894	-0.484267	-0.107186	0.533272		-1.75587	0.296094	0.0282874		9.58347	9.00127	8.3348	9.38253
RIKEN cDNA 5430405N12 gene	5430405N12Rik	mSQ015250	mMC015250	0.434379	1.06159	0.747986	0.443506	-1.1109	-0.901287	-1.0061	0.14822		-1.75408	0.296462	0.0168732		10.4569	12.0717	9.53885	8.82817
RIKEN cDNA 2410017P07 gene	2410017P07Rik	mSQ021042	mMC021042	-0.135981	-0.930247	-0.533114	0.561631	-2.46398	-2.06329	-2.26363	0.283331		-1.73052	0.301343	0.0300833		11.0812	11.7894	11.5912	11.3445
serine (or cysteine) proteinase inhibitor, clade B (ovalbumin), member 12 ""	Serpinb12	mSQ008074	mMC008074	2.08327	1.55749	1.82038	0.371778	0.482065	-0.274559	0.103753	0.535014		-1.71663	0.304259	0.0325347		11.4984	11.2346	11.3063	15.6706
olfactory receptor 348	Olfr348	mSQ010671	mMC010671	0.979012	1.17511	1.07706	0.138659	-0.40898	-0.697886	-0.553433	0.204288		-1.63049	0.322978	0.00563581		10.4023	13.1653	8.68828	9.48298
troponin I, skeletal, fast 2 ""	Tnni2	mSQ011948	mMC011948	2.77802	2.07856	2.42829	0.494592	0.65489	0.964911	0.8099	0.219218		-1.61839	0.325699	0.0257934		11.4947	12.5654	11.3372	12.3371
apolipoprotein L, 2 ""	Apol2	mSQ013716	mMC013716	0.997678	1.94251	1.4701	0.6681	-0.287714	-0.00811457	-0.147914	0.197706		-1.61801	0.325785	0.0407679		9.83596	10.9675	8.53635	9.26663
plakophilin 3	Pkp3	mSQ005386	mMC005386	2.45515	1.89491	2.17503	0.396153	0.979198	0.173831	0.576515	0.56948		-1.59852	0.330216	0.0413298		13.1527	12.5001	12.1648	15.9529
testis expressed gene 10	Tex10	mSQ025531	mMC025531	1.39836	1.30543	1.3519	0.0657108	-0.231222	-0.251733	-0.241478	0.0145036		-1.59338	0.331395	0.000445303		9.67986	11.4222	9.36789	8.21612
olfactory receptor 638	Olfr638	mSQ025924	mMC025924	1.32058	1.05891	1.18974	0.185034	-0.174904	-0.553388	-0.364146	0.267629		-1.55389	0.34059	0.0106131		9.09079	10.838	7.97891	8.43089
unknown		mSQ036998	mCD036998	1.34201	0.864678	1.10334	0.337522	-0.749471	-0.142196	-0.445834	0.429408		-1.54918	0.341705	0.0284487		10.1183	8.84445	8.62086	8.94068
RIKEN cDNA 2310032F03 gene	2310032F03Rik	mSQ017096	mMC017096	2.11324	1.46432	1.78878	0.458856	0.547165	-0.0617184	0.242723	0.430546		-1.54606	0.342444	0.0368852		10.5995	10.9296	10.6705	15.184
olfactory receptor 523	Olfr523	mSQ018992	mMC018992	1.07705	1.48224	1.27965	0.286518	-0.146331	-0.35279	-0.24956	0.145988		-1.52921	0.346468	0.0107012		11.6187	10.6487	7.9655	8.67466
Mus musculus FXYD domain-containing ion transport regulator 5 (Fxyd5), mRNA.""	Fxyd5	mSQ032083	mMA032083	2.10636	1.08042	1.59339	0.725454	0.261522	-0.132887	0.0643171	0.278889		-1.52907	0.3465	0.0542744		10.8588	10.7591	10.9167	14.9148
Mus musculus histocompatibility 13 (H13), mRNA.""	H13	mSQ031915	mMA031915	2.39612	1.66502	2.03057	0.516963	0.508663	0.509534	0.509099	0.000616172		-1.52147	0.348331	0.0265818		9.6775	10.764	10.2153	9.57805
RIKEN cDNA C820005J03 gene	C820005J03Rik	mSQ001133	mMC001133	1.51479	1.48378	1.49929	0.0219285	0.0757264	-0.0570726	0.00932691	0.0939031		-1.48996	0.356023	0.00104388		9.50474	9.50312	8.3815	8.19957
Cdk5 and Abl enzyme substrate 1	Cables1	mSQ013628	mMC013628	2.13073	1.18496	1.65784	0.668758	0.355149	0.00276432	0.178957	0.249174		-1.47889	0.358766	0.0496914		10.1052	10.0348	9.53686	8.67712
RIKEN cDNA C030034P18 gene	C030034P18Rik	mSQ007196	mMC007196	1.12708	0.902191	1.01463	0.15902	-0.801822	-0.11611	-0.458966	0.484871		-1.4736	0.360083	0.0275257		10.2371	11.8211	9.18853	9.47611
vomeronasal 1 receptor, C1 ""	V1rc1	mSQ022745	mMC022745	0.873131	1.03994	0.956536	0.117952	-0.429848	-0.563044	-0.496446	0.0941833		-1.45298	0.365266	0.00267632		8.81843	10.1455	9.05528	8.8241
Mus musculus ATPase, H+ transporting, lysosomal accessory protein 2 (Atp6ap2), mRNA.""	Atp6ap2	mSQ033203	mMA033203	1.89601	1.92843	1.91222	0.0229292	0.698967	0.309861	0.504414	0.27514		-1.40781	0.376884	0.00934663		11.0922	12.4381	10.4206	9.72353
RIKEN cDNA 4930527D15 gene	4930527D15Rik	mSQ001021	mMC001021	0.47109	1.31112	0.891103	0.593988	-0.285841	-0.720256	-0.503049	0.307178		-1.39415	0.380468	0.0491782		11.0206	14.6339	11.4516	10.3344
Mus musculus succinate dehydrogenase complex, subunit A, flavoprotein (Fp), mRNA (cDNA clone MGC:30357 IMAGE:5067510), complete cds.""	Sdha	mSQ001182	mCM001182	1.01756	0.237526	0.627542	0.551566	-0.448288	-1.0828	-0.765545	0.448668		-1.39309	0.380749	0.054651		8.90929	8.6965	8.73019	9.60044
actinin alpha 3	Actn3	mSQ025568	mMC025568	1.90284	1.40554	1.65419	0.351646	0.048214	0.486928	0.267571	0.310218		-1.38662	0.382459	0.0263512		10.3517	10.9167	10.6044	10.3531
lectin, galactose binding, soluble 8 ""	Lgals8	mSQ002312	mMC002312	1.09999	1.12024	1.11011	0.0143186	0.0467968	-0.595836	-0.27452	0.45441		-1.38463	0.382988	0.0249522		10.5386	11.2029	10.4266	14.2753
unknown		mSQ036992	mCD038402	0.478313	0.936725	0.707519	0.324147	-0.602688	-0.750285	-0.676486	0.104367		-1.38401	0.383154	0.0144808		10.5375	11.3009	9.03782	9.76037
Kirsten rat sarcoma oncogene 2, expressed ""	Kras2	mSQ023531	mMC023531	2.41531	1.88753	2.15142	0.373194	0.577445	0.993199	0.785322	0.293983		-1.3661	0.387938	0.0277422		11.465	10.9214	10.6929	10.1321
POU domain, class 3, transcription factor 4 ""	Pou3f4	mSQ007199	mMC007199	1.51249	0.643256	1.07787	0.614643	-0.278801	-0.286475	-0.282638	0.00542662		-1.36051	0.389444	0.0443451		11.1607	9.94958	8.25757	8.06238
RIKEN cDNA D630005B22 gene	D630005B22Rik	mSQ022405	mMC022405	0.393807	0.838905	0.616356	0.314732	-0.678133	-0.779189	-0.728661	0.0714574		-1.34502	0.393649	0.0138012		10.2864	10.9268	9.21877	9.41831
cDNA sequence BC003332	BC003332	mSQ012463	mMC012463	1.19949	1.25778	1.22863	0.0412162	-0.187644	-0.0286635	-0.108154	0.112416		-1.33679	0.395902	0.00199363		10.2564	11.2225	9.66926	9.03138
RIKEN cDNA D430038H04 gene	D430038H04Rik	mSQ022831	mMC022831	1.02293	0.476972	0.749951	0.386051	-0.614829	-0.518102	-0.566465	0.068396		-1.31642	0.401531	0.0208011		9.99269	10.709	8.70957	9.2968
discs, large homolog 2 (Drosophila) ""	Dlgh2	mSQ001720	mMC001720	0.40099	1.23547	0.818231	0.590067	-0.403621	-0.591925	-0.497773	0.133151		-1.316	0.401646	0.0456948		9.0301	11.3492	8.31342	9.48207
nitric oxide synthase 2, inducible, macrophage ""	Nos2	mSQ015165	mMC015165	0.912265	1.68252	1.2974	0.544656	0.0518182	-0.085708	-0.0169449	0.0972458		-1.31434	0.402109	0.0391651		9.25033	11.169	8.19323	8.34084
protocadherin alpha subfamily C, 2 ""	Pcdhac2	mSQ001390	mMR026585	0.0853006	0.856353	0.470827	0.545216	-0.592494	-1.08459	-0.838541	0.347963		-1.30937	0.403498	0.0517108		9.3339	11.4474	9.97389	8.85853
olfactory receptor 29, pseudogene 1 ""	Olfr29-ps1	mSQ009524	mMC009524	1.13555	0.946893	1.04122	0.133401	-0.528829	-0.000224973	-0.264527	0.37378		-1.30575	0.404511	0.021609		12.3477	12.7082	10.918	15.9071
UDP glycosyltransferase 1 family, polypeptide A10 ""	Ugt1a10	mSQ026574	mMR026574	1.32291	0.677732	1.00032	0.456207	-0.472472	-0.130237	-0.301354	0.241996		-1.30167	0.405655	0.03524		9.62653	11.4607	9.83923	9.40063
RIKEN cDNA A230103N10 gene	A230103N10Rik	mSQ029002	mMR029002	1.89875	1.84002	1.86939	0.0415295	0.518463	0.617193	0.567828	0.0698133		-1.30156	0.405687	0.000970948		12.2419	11.9688	11.3622	11.5501
RIKEN cDNA A030007D23 gene	A030007D23Rik	mSQ012345	mMC012345	2.0559	2.7234	2.38965	0.471995	0.899639	1.28217	1.09091	0.270491		-1.29875	0.406479	0.0388232		10.0763	10.7754	10.8194	9.62894
lipidosin	Lpd	mSQ018571	mMC018571	1.61794	1.38182	1.49988	0.166964	-0.000831569	0.416484	0.207826	0.295087		-1.29206	0.408368	0.0163737		10.3174	11.2145	10.9641	11.6736
olfactory receptor 31	Olfr31	mSQ008635	mMC008635	1.13127	1.17787	1.15457	0.0329561	0.2102	-0.478918	-0.134359	0.48728		-1.28893	0.409254	0.0324397		9.64758	11.4725	9.72942	8.5652
Murid herpesvirus 4, complete genome.""	MuHV4gp81	mSQ036567	mVI036567	1.62338	1.1906	1.40699	0.30602	0.406377	-0.16882	0.118778	0.406726		-1.28821	0.409458	0.0349826		9.09968	9.40252	9.33119	9.15616
bifunctional apoptosis regulator	Bfar	mSQ025062	mMC025062	0.171722	0.217623	0.194673	0.0324564	-1.34921	-0.834585	-1.0919	0.363897		-1.28657	0.409924	0.0190165		10.0822	11.0278	10.1913	10.8477
expressed sequence AI314976	AI314976	mSQ005856	mMC005856	0.917131	1.40842	1.16278	0.347397	-0.0577467	-0.173533	-0.11564	0.0818734		-1.27842	0.412247	0.0184162		10.0815	11.6984	9.5949	9.35523
Mus musculus lectin, galactose binding, soluble 9 (Lgals9), mRNA.""	Lgals9	mSQ033055	mMA033055	1.96945	1.53708	1.75327	0.305728	0.402321	0.561036	0.481679	0.112228		-1.27159	0.414204	0.015634		10.1492	10.9682	11.1743	10.5587
Mus musculus myosin, light polypeptide 1 (Myl1), mRNA.""	Myl1	mSQ022719	mMA035442	1.87981	1.40385	1.64183	0.336554	0.0373176	0.706457	0.371887	0.473153		-1.26994	0.414676	0.0452755		10.1882	12.0752	10.3196	11.0852
homeobox only domain	Hod	mSQ011334	mMC011334	2.62382	2.01213	2.31797	0.43253	0.928146	1.18287	1.05551	0.180116		-1.26247	0.416831	0.0312411		9.9586	11.6372	11.5378	11.5866
Mus musculus tyrosine 3-monooxygenase/tryptophan 5-monooxygenase activation protein, zeta polypeptide (Ywhaz), mRNA.""	Ywhaz	mSQ000336	mCM000336	2.34669	1.92197	2.13433	0.300322	0.663577	1.08864	0.876108	0.300563		-1.25822	0.418059	0.0262813		12.098	11.6405	11.631	10.431
RAB28, member RAS oncogene family ""	Rab28	mSQ005486	mMC005486	1.19457	0.734593	0.964581	0.325252	-0.316802	-0.268893	-0.292848	0.033877		-1.25743	0.418289	0.0160963		9.82529	10.7025	8.98652	9.26123
RIKEN cDNA 1200003C23 gene	1200003C23Rik	mSQ008436	mMC008436	0.718037	0.814061	0.766049	0.0678989	-0.498347	-0.478733	-0.48854	0.0138693		-1.25459	0.419113	0.000761068		10.0804	9.95546	9.08617	8.95403
RIKEN cDNA 2400002F11 gene	2400002F11Rik	mSQ017202	mMC017202	0.061876	-0.235584	-0.086854	0.210336	-1.66079	-1.01442	-1.33761	0.457051		-1.25075	0.420229	0.036124		10.5242	11.604	11.1453	11.3564
pappalysin 2	Pappa2	mSQ013951	mMC013951	1.90635	1.30708	1.60671	0.423752	0.205949	0.510856	0.358402	0.215602		-1.24831	0.420941	0.0327436		9.9527	10.5715	10.6446	10.4946
basic transcription element binding protein 1	Bteb1	mSQ008447	mMC008447	2.47526	2.41497	2.44511	0.042634	1.34107	1.05978	1.20043	0.198903		-1.24469	0.422	0.00654663		11.799	12.0047	10.9922	11.4233
ATPase, Class V, type 10D ""	Atp10d	mSQ018258	mMC018258	-0.57329	-0.57986	-0.576575	0.0046457	-1.90375	-1.73034	-1.81704	0.122623		-1.24047	0.423235	0.00242864		10.1041	11.6419	11.7489	11.1483
Mus musculus adaptor protein complex AP-1, sigma 1 (Ap1s1), mRNA.""	Ap1s1	mSQ035157	mMA035157	1.07246	1.16685	1.11966	0.0667435	-0.239919	-0.000913043	-0.120416	0.169002		-1.24007	0.423352	0.00528266		12.5219	12.0046	10.6818	15.6899
U2 small nuclear ribonucleoprotein auxiliary factor (U2AF) 1	U2af1	mSQ025183	mMC025183	1.87028	1.09241	1.48135	0.550036	0.161092	0.336074	0.248583	0.123731		-1.23276	0.425501	0.0452951		9.98439	10.8713	11.0818	11.4349
chloride intracellular channel 5	Clic5	mSQ003249	mMC003249	1.11381	0.946806	1.03031	0.118091	-0.181864	-0.219343	-0.200604	0.0265015		-1.23091	0.426048	0.00239953		10.2417	9.68511	8.16051	9.73982
cDNA sequence BC018222	BC018222	mSQ006956	mMC006956	2.71601	2.03191	2.37396	0.483731	0.9331	1.3563	1.1447	0.299248		-1.22926	0.426535	0.0462253		11.0545	11.0082	11.2781	10.9365
RIKEN cDNA C330017I15 gene	C330017I15Rik	mSQ024114	mMC024114	1.08446	1.48036	1.28241	0.279937	0.0921343	0.0154837	0.053809	0.0542002		-1.2286	0.426731	0.0129448		8.69933	10.351	9.63828	10.497
zinc finger, SWIM domain containing 6 ""	Zswim6	mSQ022404	mMC022404	2.53472	1.94682	2.24077	0.41571	0.835735	1.19929	1.01751	0.257071		-1.22326	0.428314	0.0356924		11.8036	11.4564	11.7914	10.2369
RIKEN cDNA 3110039I08 gene	3110039I08Rik	mSQ021492	mMC021492	0.779784	1.18561	0.982695	0.286959	-0.239769	-0.234941	-0.237355	0.00341434		-1.22005	0.429268	0.0132833		9.28807	11.5276	8.2001	8.81856
zinc finger protein 207	Zfp207	mSQ028939	mMR028939	2.4406	1.6572	2.0489	0.553946	0.87987	0.785898	0.832884	0.0664482		-1.21602	0.43047	0.0455493		10.9985	11.6869	11.7284	11.8542
RIKEN cDNA 4930589P08 gene	4930589P08Rik	mSQ017646	mMC017646	0.967323	0.924585	0.945954	0.0302202	-0.109212	-0.429367	-0.26929	0.226383		-1.21524	0.4307	0.00860302		9.19513	10.5502	8.28584	8.41349
methionyl aminopeptidase 1	Metap1	mSQ006726	mMC006726	-0.394283	-0.349155	-0.371719	0.0319108	-1.98564	-1.18189	-1.58377	0.568334		-1.21205	0.431656	0.047426		11.1761	12.5936	12.1553	12.1875
acyl-Coenzyme A binding domain containing 5	Acbd5	mSQ014064	mMC014064	1.76678	1.56578	1.66628	0.14213	0.0622781	0.848274	0.455276	0.555783		-1.21101	0.431967	0.0481359		10.0685	10.3982	11.0203	9.76624
RIKEN cDNA 3110078M01 gene	3110078M01Rik	mSQ003155	mMC003155	-0.113943	-0.0242302	-0.0690865	0.0634363	-1.64312	-0.897234	-1.27018	0.527419		-1.20109	0.434947	0.042728		9.43324	11.2032	9.76551	9.49222
C-type (calcium dependent, carbohydrate recognition domain) lectin, superfamily member 12 ""	Clecsf12	mSQ010574	mMC010574	1.20514	1.11205	1.1586	0.0658212	0.0444509	-0.112338	-0.0339434	0.110866		-1.19254	0.437532	0.00289692		9.70295	10.1235	9.14702	9.83445
B-cell leukemia/lymphoma 10	Bcl10	mSQ001542	mMC001542	0.0166318	-0.247693	-0.115531	0.186906	-1.45724	-1.15626	-1.30675	0.212824		-1.19122	0.437933	0.0135621		11.6064	12.2458	11.3952	11.6259
chemokine (C-C motif) receptor 5	Ccr5	mSQ027862	mMR027862	2.8723	2.29712	2.58471	0.406715	1.44726	1.34055	1.39391	0.0754557		-1.1908	0.438059	0.0276855		11.138	10.6943	10.9056	10.4447
phosphorylase kinase, gamma 2 (testis) ""	Phkg2	mSQ001818	mMC001818	1.47934	0.663981	1.07166	0.576547	-0.175364	-0.0389886	-0.107176	0.0964317		-1.17884	0.441707	0.0520497		9.13322	10.1458	9.32024	8.74928
RIKEN cDNA 5830431N17 gene	5830431N17Rik	mSQ021139	mMC021139	1.2941	0.913282	1.10369	0.269281	0.047277	-0.187622	-0.0701726	0.166099		-1.17386	0.443232	0.0172279		9.83139	10.7488	10.1658	13.2075
Rho, GDP dissociation inhibitor (GDI) beta ""	Arhgdib	mSQ016710	mMC016710	2.63337	1.84384	2.2386	0.558279	0.921655	1.21003	1.06584	0.203909		-1.17276	0.443571	0.0540054		9.94982	11.8647	11.3365	11.952
interleukin 13 receptor, alpha 1 ""	Il13ra1	mSQ016764	mMC016764	3.38841	3.17223	3.28032	0.152858	2.02558	2.18961	2.1076	0.115985		-1.17272	0.443584	0.00656141		11.6172	11.5206	11.0972	10.7666
interleukin 1 alpha	Il1a	mSQ014701	mMC014701	2.53138	1.9798	2.25559	0.390026	1.00115	1.16783	1.08449	0.117857		-1.1711	0.444081	0.0277645		10.5716	10.9296	10.0845	10.3022
RIKEN cDNA 4933405A16 gene	4933405A16Rik	mSQ002038	mMC002038	1.25152	0.955242	1.10338	0.2095	-0.0608538	-0.0549156	-0.0578847	0.00419889		-1.16127	0.44712	0.00794638		11.2154	11.0749	10.9288	14.1022
zinc finger, CCHC domain containing 9 ""	Zcchc9	mSQ019187	mMC019187	0.850004	0.85105	0.850527	0.000739227	-0.486956	-0.130495	-0.308725	0.252056		-1.15925	0.447745	0.0114158		10.6469	11.3259	10.0742	9.49872
Mus musculus low density lipoprotein receptor-related protein 1 (Lrp1), mRNA.""	Lrp1	mSQ001250	mCT001250	0.665781	0.188338	0.42706	0.337603	-0.760022	-0.700827	-0.730425	0.0418573		-1.15748	0.448294	0.0202894		9.48035	9.47831	9.12244	9.08194
Mus musculus KH domain RNA binding protein QKI-5A mRNA, complete cds.""		mSQ032184	mMA032184	3.247	2.83804	3.04252	0.289181	1.66706	2.10318	1.88512	0.308386		-1.1574	0.448319	0.03035		11.7533	11.4806	11.6935	10.1248
unknown		mSQ035895	mMO035895	0.929331	0.382986	0.656158	0.386325	-0.558899	-0.439916	-0.499407	0.0841343		-1.15557	0.44889	0.0269249		9.68526	12.0153	8.31967	10.4202
Mus musculus cold shock domain protein A (Csda), mRNA.""	Csda	mSQ033608	mMA033608	1.79507	1.23859	1.51683	0.393489	0.656168	0.0688079	0.362488	0.415326		-1.15434	0.449271	0.0520061		10.3308	10.2977	10.2945	15.7095
tripartite motif-containing 35	Trim35	mSQ002026	mMC002026	1.07336	1.65818	1.36577	0.413533	0.169853	0.267495	0.218674	0.0690431		-1.1471	0.451533	0.0303841		11.2042	11.5979	11.3468	13.4118
olfactory receptor 1008	Olfr1008	mSQ010814	mMC010814	0.262221	0.229474	0.245848	0.0231555	-1.27777	-0.521446	-0.899607	0.534801		-1.14546	0.452047	0.0470232		9.91715	10.9758	9.30566	10.3508
synaptotagmin 4	Syt4	mSQ023959	mMC023959	1.22675	0.974714	1.10073	0.178219	-0.198841	0.125083	-0.036879	0.229049		-1.13761	0.454511	0.0155169		11.2301	9.59401	9.07966	9.15111
EMPTY	EMPTY	EMPTY	empty	1.1625	0.831338	0.996921	0.23417	0.022579	-0.299653	-0.138537	0.227852		-1.13546	0.45519	0.0194974		9.69542	8.81275	9.25512	8.66421
eukaryotic translation initiation factor 3, subunit 9 (eta) ""	Eif3s9	mSQ013908	mMC013908	1.63706	1.72186	1.67946	0.0599605	0.321159	0.773619	0.547389	0.319937		-1.13207	0.456259	0.0194694		10.7243	11.8184	9.91938	10.1072
RIKEN cDNA 1500017E21 gene	1500017E21Rik	mSQ000929	mMC000929	1.18708	0.637969	0.912523	0.388278	-0.0185001	-0.416104	-0.217302	0.281148		-1.12983	0.456971	0.0397178		11.3874	10.4884	10.5462	9.94757
RIKEN cDNA 2310056B04 gene	2310056B04Rik	mSQ012021	mMC012021	0.930148	0.988531	0.959339	0.0412826	-0.0897841	-0.250861	-0.170322	0.113898		-1.12966	0.457023	0.00285073		10.4918	10.7517	10.3708	15.3041
RIKEN cDNA E430016P22 gene	E430016P22Rik	mSQ023826	mMC023826	-1.27142	-1.3234	-1.29741	0.0367531	-2.73843	-2.10519	-2.42181	0.447771		-1.1244	0.458692	0.0356927		9.98843	11.3468	11.2651	10.8047
Mus musculus talin (Tln), mRNA.""	Tln	mSQ000651	mCT000651	1.23816	0.819725	1.02894	0.29588	-0.0324547	-0.144299	-0.088377	0.0790861		-1.11732	0.460949	0.0177875		8.95958	10.7228	8.21138	8.43473
cytokine receptor-like factor 3	Crlf3	mSQ030899	mMR030899	1.0183	1.5939	1.3061	0.407013	0.366038	0.0142495	0.190144	0.248752		-1.11596	0.461384	0.0402398		10.3998	11.4339	10.0207	9.52172
Mus musculus succinate dehydrogenase complex, subunit A, flavoprotein (Fp), mRNA (cDNA clone MGC:30357 IMAGE:5067510), complete cds.""	Sdha	mSQ000109	mCP000170	0.980211	0.643805	0.812008	0.237875	-0.482767	-0.120008	-0.301388	0.256509		-1.1134	0.462205	0.0229917		9.85114	11.3799	9.80742	10.4196
RIKEN cDNA 6530401L14 gene	6530401L14Rik	mSQ006097	mMC022730	-0.26488	-0.117478	-0.191179	0.104229	-1.20695	-1.39558	-1.30126	0.133376		-1.11009	0.463267	0.00571346		9.05077	11.4841	10.3737	10.4591
Mus musculus 8 days embryo whole body cDNA, RIKEN full-length enriched library, clone:5730470H14 product:zinc finger protein 326, full insert sequence.""		mSQ031758	mMA031758	0.922888	1.09439	1.00864	0.121267	0.0141032	-0.214878	-0.100387	0.161914		-1.10902	0.463607	0.00811594		9.31688	11.7099	10.7855	8.75391
CD209d antigen	Cd209d	mSQ018645	mMC018645	1.41994	1.40599	1.41297	0.00986674	0.613874	-0.00392756	0.304973	0.436852		-1.10799	0.463939	0.0348647		10.5296	10.9531	10.7289	15.3455
unknown		mSQ036940	mCD036940	0.645616	0.828517	0.737067	0.12933	-0.596881	-0.137543	-0.367212	0.324801		-1.10428	0.465135	0.0233183		9.26352	10.0294	8.28471	9.19999
Mus musculus dipeptidase 2 (Dpep2), mRNA.""	Dpep2	mSQ033116	mMA033116	0.972209	1.47696	1.22458	0.356911	-0.184711	0.429596	0.122442	0.43438		-1.10214	0.465825	0.0546004		15.6097	11.316	9.61197	8.98014
Mus musculus platelet-activating factor acetylhydrolase, isoform 1b, beta1 subunit (Pafah1b1), mRNA.""	Pafah1b1	mSQ033273	mMA033273	2.14429	2.51395	2.32912	0.26139	1.04232	1.41787	1.2301	0.265556		-1.09902	0.466833	0.0264761		10.0779	10.4379	10.7284	9.75614
purinergic receptor P2Y, G-protein coupled 2 ""	P2ry2	mSQ008716	mMC008716	0.258966	-0.218443	0.0202615	0.337579	-1.12396	-1.03028	-1.07712	0.0662424		-1.09738	0.467363	0.0228944		10.2703	11.0632	9.47737	9.69748
molybdenum cofactor synthesis 1	Mocs1	mSQ030803	mMR030803	-0.619735	-0.55045	-0.585093	0.0489921	-1.89931	-1.46192	-1.68061	0.309282		-1.09552	0.467967	0.0192534		11.2457	12.3061	10.1865	9.75627
Mus musculus hydroxymethylbilane synthase (Hmbs), mRNA.""	Hmbs	mSQ032400	mMA032400	1.70085	1.31099	1.50592	0.275676	0.394857	0.431383	0.41312	0.0258277		-1.0928	0.46885	0.0153155		10.9789	10.9617	11.0267	9.79997
ganglioside-induced differentiation-associated-protein 10	Gdap10	mSQ018948	mMC018948	2.06096	1.66039	1.86067	0.283244	0.961224	0.580975	0.7711	0.268876		-1.08957	0.4699	0.0293218		10.9557	10.6816	11.5338	9.54779
RIKEN cDNA 9230101K24 gene	9230101K24Rik	mSQ031040	mMR031040	1.99933	1.62723	1.81328	0.263116	0.679277	0.780073	0.729675	0.0712736		-1.0836	0.471849	0.015108		9.95971	10.5538	10.9147	10.5815
RIKEN cDNA 5730538E15 gene	5730538E15Rik	mSQ027378	mMR027378	0.528139	-0.0523635	0.237888	0.410477	-1.00613	-0.685205	-0.845669	0.226931		-1.08356	0.471864	0.0411432		9.80495	10.9433	10.8086	10.6401
nestin	Nes	mSQ031052	mMR031052	0.930323	0.793398	0.86186	0.0968208	-0.490109	0.0615287	-0.21429	0.390067		-1.07615	0.474293	0.0315993		10.8214	11.2875	10.6983	11.2015
polymerase (RNA) III (DNA directed) polypeptide G	Polr3g	mSQ002504	mMC002504	0.844696	1.18648	1.01559	0.241678	-0.405839	0.288064	-0.0588872	0.490664		-1.07448	0.474844	0.0544098		10.5096	11.3768	10.459	15.3092
guanine nucleotide binding protein, alpha q polypeptide ""	Gnaq	mSQ019019	mMR027955	1.3938	0.953945	1.17387	0.311027	0.315016	-0.114057	0.10048	0.3034		-1.07339	0.475199	0.036531		10.144	12.0009	11.1076	15.0593
caspase 6	Casp6	mSQ003938	mMC003938	1.08399	0.430964	0.757479	0.461762	-0.441924	-0.188799	-0.315362	0.178986		-1.07284	0.475382	0.0460332		10.1128	10.531	9.34977	9.52784
dual-specificity tyrosine-(Y)-phosphorylation regulated kinase 1a	Dyrk1a	mSQ001070	mMC001070	-0.335403	-0.923091	-0.629247	0.415558	-1.51545	-1.87805	-1.69675	0.256401		-1.0675	0.477144	0.0453098		10.5139	10.8641	10.1521	9.77889
RIKEN cDNA 2610021I23 gene	2610021I23Rik	mSQ024923	mMC024923	1.89456	1.57107	1.73281	0.228739	0.884055	0.449665	0.66686	0.30716		-1.06595	0.477657	0.0294481		10.0319	9.63288	10.0234	9.52028
selectin, platelet (p-selectin) ligand ""	Selpl	mSQ006642	mMC006642	1.40259	0.864312	1.13345	0.380621	-0.178063	0.324648	0.0732925	0.355471		-1.06016	0.479579	0.051226		11.0572	11.9009	11.5857	11.7042
Mus musculus nuclear factor of activated T-cells 5 (Nfat5), mRNA.""	Nfat5	mSQ032265	mMA032265	0.998287	0.955878	0.977083	0.0299877	-0.160292	-0.000354406	-0.0803232	0.113093		-1.05741	0.480495	0.00303299		11.7514	11.4524	10.3911	15.8119
Rab38, member of RAS oncogene family ""	Rab38	mSQ008637	mMC008637	1.74804	1.41574	1.58189	0.234977	0.376885	0.676343	0.526614	0.211749		-1.05528	0.481205	0.0210527		10.1183	11.2387	9.65426	9.57926
platelet derived growth factor receptor, beta polypeptide ""	Pdgfrb	mSQ011814	mMC011814	-0.719096	-0.240052	-0.479574	0.338735	-1.47787	-1.58781	-1.53284	0.0777381		-1.05326	0.481877	0.0251808		10.3642	11.8411	11.2883	11.2693
formin binding protein 4	Fnbp4	mSQ017094	mMC017094	-1.27196	-0.861852	-1.06691	0.289989	-2.36051	-1.87735	-2.11893	0.341648		-1.05203	0.48229	0.0399944		10.3063	11.6845	11.5853	11.3452
Mus musculus tyrosine 3-monooxygenase/tryptophan 5-monooxygenase activation protein, zeta polypeptide (Ywhaz), mRNA.""	Ywhaz	mSQ000502	mCM000502	1.60135	1.3941	1.49772	0.146545	0.222094	0.670755	0.446425	0.317251		-1.0513	0.482533	0.0255271		11.9033	11.9913	11.3964	12.6765
gastrokine 1	Gkn1	mSQ018444	mMC018444	0.1429	0.708096	0.425498	0.399654	-0.61502	-0.630712	-0.622866	0.0110961		-1.04836	0.483516	0.0328201		10.9985	11.2086	11.581	9.47322
Mus musculus cysteine and glycine-rich protein 3 (Csrp3), mRNA.""	Csrp3	mSQ034885	mMA034885	1.63325	1.07993	1.35659	0.391251	0.189376	0.42902	0.309198	0.169454		-1.04739	0.483842	0.0369006		9.66541	10.4603	9.29484	10.063
replication protein A2	Rpa2	mSQ004753	mMC004753	0.772549	1.25133	1.01194	0.338552	-0.105605	0.0362093	-0.0346979	0.100278		-1.04664	0.484094	0.0262333		9.49081	9.93304	9.72526	9.24845
RIKEN cDNA E330033B04 gene	E330033B04Rik	mSQ009460	mMC009460	1.09014	1.00271	1.04643	0.0618182	0.02	-0.0187302	0.000634896	0.0273864		-1.04579	0.48438	0.00104172		10.0464	8.76276	8.08883	9.52544
amyotrophic lateral sclerosis 2 (juvenile) chromosome region, candidate 3 homolog(human) ""	Als2cr3	mSQ020351	mMC020351	-0.443392	-0.285323	-0.364358	0.111772	-1.73716	-1.08206	-1.40961	0.463223		-1.04525	0.48456	0.0450468		11.9642	12.8737	11.0256	10.4688
RIKEN cDNA 0610009K11 gene	0610009K11Rik	mSQ010578	mMC010578	-0.211755	-0.266205	-0.23898	0.0385021	-1.52237	-1.04295	-1.28266	0.339		-1.04368	0.48509	0.0247494		9.864	11.0059	10.3101	10.778
RIKEN cDNA C130068I12 gene	C130068I12Rik	mSQ029017	mMR029017	0.55924	0.585935	0.572587	0.018876	-0.639962	-0.297374	-0.468668	0.242246		-1.04126	0.485905	0.0130816		9.32535	9.73153	9.4415	8.73784
RIKEN cDNA 4930402E16 gene	4930402E16Rik	mSQ018646	mMC018646	0.589523	0.97488	0.782202	0.272489	-0.441285	-0.0750917	-0.258189	0.258938		-1.04039	0.486196	0.0297521		11.9598	11.682	11.5944	15.7955
Mus musculus prostaglandin-endoperoxide synthase 1 (Ptgs1), mRNA.""	Ptgs1	mSQ034092	mMA034092	1.33207	0.932912	1.13249	0.282247	0.00911123	0.178154	0.0936328	0.119532		-1.03886	0.486713	0.0204384		11.1932	10.9566	12.9025	9.91266
G protein-coupled receptor 83	Gpr83	mSQ017652	mMC017652	0.742882	1.01922	0.881049	0.195399	-0.383716	0.0766157	-0.15355	0.325504		-1.0346	0.488151	0.0306052		9.52794	10.4493	9.93926	8.70168
protein tyrosine phosphatase 4a2	Ptp4a2	mSQ029578	mMR029578	1.68699	1.55849	1.62274	0.0908672	0.427607	0.750205	0.588906	0.228111		-1.03384	0.48841	0.0135325		11.9895	11.6392	11.6689	11.5111
RIKEN cDNA 2310032M22 gene	Pb1	mSQ025930	mMC025930	1.9193	1.61201	1.76566	0.217287	0.815849	0.648757	0.732303	0.118152		-1.03335	0.488573	0.0137346		11.5794	10.9352	11.0449	11.1134
Mus musculus lysophospholipase 1 (Lypla1), mRNA.""	Lypla1	mSQ034766	mMA034766	1.5366	1.08532	1.31096	0.319099	0.217498	0.337736	0.277617	0.085021		-1.03334	0.488576	0.0237293		9.77185	10.4917	9.04116	9.68959
solute carrier family 30 (zinc transporter), member 2 ""	Slc30a2	mSQ014620	mMC014620	0.222929	0.541995	0.382462	0.225613	-0.71523	-0.574344	-0.644787	0.0996218		-1.02725	0.490645	0.0138159		8.73262	9.89231	8.73186	9.08784
Mus musculus RIKEN cDNA 2610016F04 gene (2610016F04Rik), mRNA.""	2610016F04Rik	mSQ031724	mMA031724	1.67838	1.50969	1.59403	0.119288	0.415341	0.720247	0.567794	0.215601		-1.02624	0.490988	0.0138174		10.0202	10.452	10.4505	9.8456
RIKEN cDNA 1200011I18 gene	1200011I18Rik	mSQ015558	mMC015558	0.905622	0.635543	0.770583	0.190975	-0.567431	0.0589125	-0.254259	0.442892		-1.02484	0.491464	0.0475963		9.49984	10.6331	9.37635	9.74455
RIKEN cDNA 4933440J22 gene	4933440J22Rik	mSQ021640	mMC021640	0.0958015	-0.56714	-0.235669	0.468771	-1.29775	-1.21944	-1.25859	0.0553707		-1.02292	0.492118	0.0460053		9.65179	10.681	9.59589	9.55799
inhibitor of DNA binding 2	Idb2	mSQ003474	mMC003474	1.92602	1.45905	1.69254	0.3302	0.462938	0.879065	0.671001	0.294246		-1.02154	0.492592	0.0411592		11.1202	12.171	12.0266	12.2439
eosinophil-associated, ribonuclease A family, member 5 ""	Ear5	mSQ011830	mMC011830	1.81222	1.13292	1.47257	0.480342	0.511119	0.394127	0.452623	0.0827257		-1.01995	0.493134	0.0488662		10.8794	10.2347	10.524	13.6874
sterol O-acyltransferase 1	Soat1	mSQ024492	mMC024492	0.898135	0.601811	0.749973	0.209533	-0.564576	0.0274257	-0.268575	0.418609		-1.01855	0.493613	0.0456852		12.6345	11.9022	12.0373	10.541
olfactory receptor 669	Olfr669	mSQ015692	mMC015692	0.681148	0.243297	0.462222	0.309607	-0.821079	-0.289599	-0.555339	0.375813		-1.01756	0.493951	0.048978		10.991	11.8379	9.82021	13.9244
RIKEN cDNA B930032C10 gene	B930032C10Rik	mSQ010161	mMC010161	0.448755	0.151869	0.300312	0.20993	-0.857695	-0.576762	-0.717229	0.19865		-1.01754	0.493958	0.0190256		9.16113	10.1276	8.74729	8.5706
coatomer protein complex, subunit epsilon ""	Cope	mSQ025642	mMC025642	1.96568	1.59184	1.77876	0.264346	0.775436	0.747838	0.761637	0.0195146		-1.01712	0.494102	0.01616		11.6416	11.561	11.4978	11.1732
RIKEN cDNA 1110017C15 gene	1110017C15Rik	mSQ020435	mMC020435	1.3405	1.48023	1.41036	0.0987975	0.442777	0.348595	0.395686	0.0665968		-1.01468	0.494939	0.00341184		9.77967	10.6905	9.29804	8.78774
RIKEN cDNA 5730592L21 gene	5730592L21Rik	mSQ018079	mMC018079	1.38601	1.33676	1.36139	0.0348233	0.382289	0.314109	0.348199	0.0482107		-1.01319	0.49545	0.000859142		9.38759	10.5285	10.7479	10.3684
ornithine decarboxylase antizyme 2	Oaz2	mSQ022687	mMC022687	1.42468	1.30184	1.36326	0.0868642	0.345338	0.361977	0.353658	0.0117654		-1.0096	0.496684	0.001874		9.82294	10.8367	11.227	10.4897
olfactory receptor 65	Olfr65	mSQ008734	mMC008734	0.295881	0.179559	0.23772	0.0822524	-0.942761	-0.598631	-0.770696	0.243337		-1.00842	0.497092	0.0154715		9.99005	9.04288	9.30582	8.5359
RIKEN cDNA 4930422J18 gene	4930422J18Rik	mSQ007974	mMC007974	-0.173866	0.129122	-0.0223722	0.214245	-1.18968	-0.871169	-1.03043	0.225224		-1.00805	0.497216	0.0222009		10.2688	11.6933	11.282	11.3149
Mus musculus tyrosine 3-monooxygenase/tryptophan 5-monooxygenase activation protein, zeta polypeptide (Ywhaz), mRNA.""	Ywhaz	mSQ000214	mCM000214	1.2914	1.44603	1.36872	0.10934	0.37255	0.357912	0.365231	0.0103503		-1.00349	0.498793	0.00296804		11.5298	11.6386	11.3755	12.0466
RIKEN cDNA 4933438B17 gene	4933438B17Rik	mSQ010955	mMC010955	0.815303	0.867924	0.841613	0.0372091	-0.32007	-0.00230422	-0.161187	0.224694		-1.0028	0.49903	0.0124173		10.8377	11.3076	9.57201	9.48738
nuclear factor of activated T-cells, cytoplasmic, calcineurin-dependent 1 ""	Nfatc1	mSQ003078	mMC003078	0.241986	-0.22381	0.00908784	0.329367	-0.773195	-1.21402	-0.993608	0.31171		-1.0027	0.499067	0.0444258		10.2515	10.6601	10.1234	10.1325
src-like adaptor	Sla	mSQ001811	mMC001811	-0.326134	-0.516554	-0.421344	0.134648	-1.47178	-1.37537	-1.42357	0.0681747		-1.00223	0.499228	0.00557452		11.1689	11.645	10.6989	9.75453
Tial1 cytotoxic granule-associated RNA binding protein-like 1	Tial1	mSQ028008	mMR028008	2.1256	1.93546	2.03053	0.134447	1.10782	0.951187	1.0295	0.110754		-1.00103	0.499643	0.0074023		10.5156	10.3974	10.485	9.90271
zinc finger protein 295	Zfp295	mSQ024095	mMC024095	-0.544218	-0.484998	-0.514608	0.0418752	-1.6615	-1.36571	-1.51361	0.209157		-0.998998	0.500348	0.0110224		10.7298	9.34852	9.65148	9.52791
similar to hypothetical protein FLJ10706	MGC65590	mSQ025664	mMC025664	-0.804099	-1.03663	-0.920364	0.164424	-2.00659	-1.83143	-1.91901	0.123852		-0.998647	0.500469	0.0102954		10.8347	11.9054	11.3974	10.9831
Mus musculus RIKEN cDNA 4930418G15 gene (4930418G15Rik), mRNA.""	4930418G15Rik	mSQ033299	mMA033299	1.02593	0.77208	0.899003	0.179496	-0.129712	-0.0694435	-0.0995776	0.042616		-0.998581	0.500492	0.00832056		9.92707	10.8633	8.28376	8.86494
RIKEN cDNA 2810049E08 gene	2810049E08Rik	mSQ017215	mMC017215	0.331399	0.978873	0.655136	0.457833	-0.403592	-0.280253	-0.341922	0.0872139		-0.997058	0.501021	0.0470429		8.57436	10.7076	9.15407	10.8851
dynein, cytoplasmic, light intermediate chain 1 ""	Dnclic1	mSQ021427	mMC021427	1.18583	0.920018	1.05292	0.187955	0.221705	-0.10583	0.0579378	0.231602		-0.994984	0.501741	0.0210574		9.81706	11.0726	10.5438	11.6769
RIKEN cDNA 1110007L15 gene	1110007L15Rik	mSQ030055	mMR030055	1.62498	0.987078	1.30603	0.451068	0.436187	0.18812	0.312153	0.17541		-0.993877	0.502127	0.0504654		10.1361	10.6214	10.5881	11.9224
RIKEN cDNA 2310003C23 gene	2310003C23Rik	mSQ009320	mMC009320	0.601108	0.650354	0.625731	0.0348224	-0.493866	-0.236929	-0.365397	0.181682		-0.991129	0.503084	0.00848793		11.4273	11.6999	10.9645	13.0629
RIKEN cDNA 5830404H04 gene	5830404H04Rik	mSQ002599	mMC002599	0.828364	0.67129	0.749827	0.111068	-0.141482	-0.338474	-0.239978	0.139294		-0.989804	0.503546	0.00790745		10.2917	11.3252	11.0028	11.0784
Mus musculus small nuclear ribonucleoprotein polypeptide A' (Snrpa1), mRNA.""	Snrpa1	mSQ033864	mMA033864	2.06844	1.69902	1.88373	0.26122	0.695973	1.09988	0.897927	0.285606		-0.985804	0.504944	0.0345871		10.5293	10.317	10.2831	10.2251
RUN and TBC1 domain containing 3	Rutbc3	mSQ019986	mMC019986	-0.648313	-0.953237	-0.800775	0.215614	-1.90037	-1.67026	-1.78531	0.162714		-0.984539	0.505387	0.0178188		10.2587	11.1159	10.8929	11.0852
expressed sequence AW208599	AW208599	mSQ009726	mMC009726	0.375671	0.370038	0.372854	0.00398345	-0.822839	-0.399151	-0.610995	0.299593		-0.983849	0.505629	0.0216884		8.96148	9.02356	9.10912	9.29396
RIKEN cDNA 2900057D21 gene	2900057D21Rik	mSQ013710	mMC013710	0.952206	1.35239	1.1523	0.282973	-0.0343306	0.377974	0.171822	0.291543		-0.980476	0.506812	0.0380875		9.90794	11.5078	10.5276	9.65879
Mus musculus HIV-1 Rev binding protein (Hrb), mRNA.""	Hrb	mSQ033897	mMA033897	1.40692	0.91089	1.15891	0.350749	0.3603	-0.00128885	0.179506	0.255682		-0.979401	0.50719	0.0428796		11.2212	10.6988	10.0192	15.6413
zinc finger protein 36, C3H type-like 1 ""	Zfp36l1	mSQ023564	mMR030069	1.08842	1.22947	1.15895	0.0997358	0.364689	-0.000854216	0.181917	0.258478		-0.977031	0.508024	0.018966		10.3027	10.8197	10.157	15.6987
glutathione S-transferase, pi 1 ""	Gstp1	mSQ026924	mMR026924	2.03804	1.54422	1.79113	0.349186	1.06347	0.566138	0.814805	0.351668		-0.976324	0.508273	0.0541499		10.5383	11.248	11.5524	11.121
parvalbumin	Pvalb	mSQ003775	mMC003775	0.993817	0.772339	0.883078	0.156608	-0.316558	0.132139	-0.0922093	0.317276		-0.975287	0.508639	0.0299754		11.18	11.921	10.8713	12.2579
muscle glycogen phosphorylase	Pygm	mSQ003325	mMC003325	0.711102	0.878173	0.794638	0.118137	-0.196095	-0.163478	-0.179787	0.0230636		-0.974425	0.508943	0.00377157		10.2966	10.7736	9.94716	10.3495
RIKEN cDNA A530088I07 gene	A530088I07Rik	mSQ008274	mMC008274	-0.680572	-0.957708	-0.81914	0.195965	-1.97484	-1.61171	-1.79327	0.256773		-0.974132	0.509046	0.0254102		9.49349	10.7903	10.7	10.4678
Mus musculus protein-L-isoaspartate (D-aspartate) O-methyltransferase 1 (Pcmt1), mRNA.""	Pcmt1	mSQ034812	mMA034812	2.19808	1.79199	1.99504	0.287151	1.22445	0.823051	1.02375	0.28383		-0.971289	0.51005	0.038301		10.4257	10.4459	10.4601	9.84037
gamma-aminobutyric acid (GABA-A) receptor, pi ""	Gabrp	mSQ018848	mMC018848	0.745018	0.319363	0.532191	0.300983	-0.274496	-0.602359	-0.438428	0.231834		-0.970618	0.510287	0.0343967		10.8025	10.5627	9.47261	10.5942
RIKEN cDNA 2010309E21 gene	2010309E21Rik	mSQ026636	mMR026636	-0.636662	-0.672272	-0.654467	0.0251797	-1.6784	-1.57097	-1.62468	0.0759666		-0.970216	0.51043	0.00169242		11.1088	11.5839	10.5016	10.9564
B-cell leukemia/lymphoma 2 related protein A1b	Bcl2a1b	mSQ026911	mMR026911	1.77902	1.66421	1.72161	0.0811814	0.797351	0.706609	0.75198	0.0641638		-0.969632	0.510636	0.00282306		9.90399	11.4978	11.3333	11.0274
zinc finger, CCHC domain containing 7 ""	Zcchc7	mSQ005197	mMC005197	0.991831	0.681491	0.836661	0.219443	-0.338857	0.073885	-0.132486	0.291853		-0.969147	0.510808	0.0321087		9.91305	9.53947	9.32055	9.32367
protein phosphatase 1B, magnesium dependent, beta isoform ""	Ppm1b	mSQ008032	mMC008032	-0.0505349	-0.0731797	-0.0618573	0.0160123	-1.14787	-0.910641	-1.02926	0.167749		-0.9674	0.511427	0.00741719		9.77428	10.617	8.86313	9.7209
Mus musculus bromodomain adjacent to zinc finger domain, 2A, mRNA (cDNA clone IMAGE:3493939), partial cds.""	Baz2a	mSQ035205	mMA035205	1.31452	1.13134	1.22293	0.129532	0.264239	0.247023	0.255631	0.0121732		-0.9673	0.511462	0.00446216		9.74438	8.96124	9.55724	8.63009
hypothetical protein MGC47262	MGC47262	mSQ016726	mMR028816	0.654603	0.300949	0.477776	0.250071	-0.246019	-0.731383	-0.488701	0.343204		-0.966477	0.511754	0.0422371		8.94785	9.73559	8.56643	8.76111
zinc finger, HIT domain containing 1 ""	Znhit1	mSQ000788	mMC000788	0.897312	1.14289	1.0201	0.173648	0.115486	-0.00575697	0.0548643	0.0857314		-0.965236	0.512195	0.00976947		10.228	11.07	10.5501	15.701
IQ motif containing GTPase activating protein 1	Iqgap1	mSQ002251	mMC002251	2.49519	2.08507	2.29013	0.290003	1.08647	1.56491	1.32569	0.338309		-0.964438	0.512478	0.0461043		10.5746	12.694	12.5064	11.9728
RIKEN cDNA 2010204O13 gene	2010204O13Rik	mSQ023664	mMC023664	-0.103786	-0.0215999	-0.0626931	0.0581145	-1.11826	-0.934218	-1.02624	0.130134		-0.963544	0.512796	0.00538142		11.3433	11.0389	10.8648	9.91971
RIKEN cDNA C920016K16 gene	C920016K16Rik	mSQ024910	mMC024910	0.995171	0.953005	0.974088	0.0298156	-0.0987551	0.123016	0.0121303	0.156816		-0.961958	0.51336	0.00674484		10.3852	11.278	9.19452	9.22173
protocadherin gamma subfamily B, 4 ""	Pcdhgb4	mSQ026444	mMR026602	0.195648	0.502334	0.348991	0.216859	-0.641704	-0.571613	-0.606658	0.0495622		-0.955649	0.515609	0.0130193		12.8717	12.5064	11.8246	11.9975
mitochondrial ribosomal protein 63	Mrp63	mSQ019135	mMC019135	-0.230414	-0.612021	-0.421217	0.269836	-1.45114	-1.30245	-1.37679	0.105143		-0.955577	0.515635	0.0214918		10.1153	10.3241	10.0108	10.1604
Mus musculus preimplantation protein 3 (Prei3), mRNA.""	Prei3	mSQ035143	mMA035143	1.18616	0.701055	0.943607	0.343021	0.21132	-0.233866	-0.0112727	0.314794		-0.95488	0.515885	0.0505747		9.77443	10.07	10.3138	14.8369
neurobeachin	Nbea	mSQ021891	mMC021891	0.534005	0.995166	0.764585	0.32609	-0.0635577	-0.316229	-0.189893	0.178666		-0.954479	0.516028	0.0341036		8.59112	11.4545	8.2248	8.79179
leucine zipper protein 1	Luzp1	mSQ022750	mMC022750	1.50003	1.59615	1.54809	0.0679641	0.737054	0.450413	0.593733	0.202685		-0.954357	0.516072	0.0120909		9.48649	10.9091	9.1933	8.71823
acyl-CoA synthetase long-chain family member 4	Acsl4	mSQ016812	mMC016812	0.146919	0.145737	0.146328	0.000835563	-0.927335	-0.688407	-0.807871	0.168947		-0.954199	0.516128	0.00765787		11.9082	11.5502	11.5435	10.054
component of oligomeric golgi complex 4	Cog4	mSQ006728	mMC006728	0.930541	0.655352	0.792946	0.194588	-0.31159	-0.00754359	-0.159567	0.214993		-0.952513	0.516732	0.0216745		9.89321	9.99476	10.0212	15.5168
hemopoietic cell kinase	Hck	mSQ015504	mMC015504	1.71828	1.41222	1.56525	0.216415	0.457504	0.774018	0.615761	0.223809		-0.94949	0.517816	0.0248884		11.5639	11.2945	11.6544	10.2788
ankyrin repeat domain 2 (stretch responsive muscle)	Ankrd2	mSQ003996	mMC003996	1.22597	1.0692	1.14758	0.11085	-0.0145583	0.413355	0.199399	0.302581		-0.948185	0.518284	0.0265929		10.3871	10.0193	9.81566	10.2337
Mus musculus TGF-beta resistance-associated protein TRAG (Trag) mRNA, partial cds.""	Trag	mSQ033813	mMA033813	0.788852	0.623154	0.706003	0.117166	-0.481893	-0.0010514	-0.241472	0.340007		-0.947475	0.518539	0.0325407		13.4532	12.2899	9.8072	15.6703
protein phosphatase 1, regulatory (inhibitor) subunit 15b ""	Ppp1r15b	mSQ013478	mMC013478	1.69093	1.46831	1.57962	0.157416	0.468384	0.797958	0.633171	0.233044		-0.94645	0.518908	0.0207113		10.4418	11.1141	10.4263	10.5084
hephaestin	Heph	mSQ011990	mMC011990	1.09187	0.655453	0.873663	0.308595	-0.181008	0.0363858	-0.0723113	0.153721		-0.945974	0.519079	0.0302265		10.8445	11.8373	10.2512	11.3556
Mus musculus succinate dehydrogenase complex, subunit A, flavoprotein (Fp), mRNA (cDNA clone MGC:30357 IMAGE:5067510), complete cds.""	Sdha	mSQ000276	mCM000276	0.720477	0.517076	0.618776	0.143826	-0.552363	-0.101398	-0.32688	0.31888		-0.945657	0.519193	0.0310565		10.7682	11.4692	9.93411	9.95351
RIKEN cDNA A430106A03 gene	A430106A03Rik	mSQ015263	mMC015263	0.360835	0.983646	0.672241	0.440394	-0.357034	-0.188398	-0.272716	0.119243		-0.944957	0.519445	0.0497365		9.79112	11.3677	7.95549	9.46742
RIKEN cDNA 5330408N05 gene	5330408N05Rik	mSQ020233	mMC020233	0.702364	0.734267	0.718315	0.022559	-0.210908	-0.242172	-0.22654	0.0221071		-0.944855	0.519482	0.000279136		9.67999	9.8166	9.4948	9.72357
expressed sequence C78915	C78915	mSQ009622	mMC009622	0.762944	0.959382	0.861163	0.138902	-0.0699244	-0.0939155	-0.08192	0.0169642		-0.943083	0.52012	0.00541488		11.4724	11.2604	10.2381	15.7837
Mus musculus succinate dehydrogenase complex, subunit A, flavoprotein (Fp), mRNA (cDNA clone MGC:30357 IMAGE:5067510), complete cds.""	Sdha	mSQ001277	mCM001277	0.88608	0.505028	0.695554	0.269445	-0.506359	0.0126642	-0.246848	0.367005		-0.942402	0.520366	0.0497882		11.4618	10.9516	9.83598	10.0859
interferon activated gene 205	Ifi205	mSQ027562	mMR027562	3.3742	3.1602	3.2672	0.151323	2.48462	2.16529	2.32496	0.2258		-0.942241	0.520424	0.0195905		12.9264	12.6282	12.2017	12.3191
chemokine (C-X-C motif) ligand 14	Cxcl14	mSQ011383	mMC011383	1.67838	1.41799	1.54819	0.184121	0.48383	0.729316	0.606573	0.173585		-0.941616	0.520649	0.0171322		10.6806	11.0228	10.6489	10.2289
DEAD (Asp-Glu-Ala-Asp) box polypeptide 50	Ddx50	mSQ012310	mMC012310	1.22092	1.30747	1.2642	0.0611986	0.0950054	0.557254	0.32613	0.326859		-0.938068	0.521931	0.0287349		10.7652	11.1692	10.9409	11.181
chondroitin sulfate proteoglycan 4	Cspg4	mSQ009274	mMC009274	1.40717	0.814916	1.11104	0.418787	0.33004	0.0204386	0.175239	0.218921		-0.935804	0.522751	0.0536777		9.63886	9.10756	9.00481	9.12501
Mus musculus tyrosine 3-monooxygenase/tryptophan 5-monooxygenase activation protein, zeta polypeptide (Ywhaz), mRNA.""	Ywhaz	mSQ000306	mCM000306	2.05929	1.7085	1.8839	0.248046	0.776318	1.12515	0.950736	0.246665		-0.933163	0.523709	0.0318154		10.6273	12.733	11.1066	11.8054
aquaporin 11	Aqp11	mSQ007310	mMC007310	-0.239138	-0.225745	-0.232441	0.00947015	-1.38871	-0.927633	-1.15817	0.326032		-0.925732	0.526413	0.0284155		9.5995	10.5549	9.03159	9.32302
RIKEN cDNA A930014E01 gene	A930014E01Rik	mSQ017743	mMC017743	0.851751	0.504422	0.678086	0.245598	-0.207772	-0.287215	-0.247493	0.0561743		-0.92558	0.526469	0.0175533		10.1767	10.2965	9.58769	9.28421
presenilin 2	Psen2	mSQ006742	mMC006742	0.310184	0.455518	0.382851	0.102767	-0.732411	-0.349932	-0.541171	0.270454		-0.924022	0.527038	0.0228429		10.5086	10.3637	9.52276	15.6236
guanylate cyclase 1, soluble, alpha 2 ""	Gucy1a2	mSQ001094	mMC001094	0.398011	0.179556	0.288784	0.154471	-0.806037	-0.463811	-0.634924	0.24199		-0.923707	0.527153	0.0225298		9.48502	9.07927	9.16643	9.49292
inhibitor of DNA binding 4	Idb4	mSQ016307	mMC016307	1.50655	1.27789	1.39222	0.16169	0.493388	0.444311	0.46885	0.0347026		-0.923369	0.527276	0.00783098		10.6603	11.3893	10.3714	9.42382
FLN29 gene product	Fln29	mSQ012044	mMC012044	0.681412	1.18683	0.934123	0.357387	-0.0630619	0.0868809	0.0119095	0.106026		-0.922213	0.527699	0.0364402		9.37775	11.0475	9.98271	11.2562
integrin alpha M	Itgam	mSQ022426	mMC022426	1.61737	1.52182	1.5696	0.0675641	0.436658	0.860704	0.648681	0.299846		-0.920914	0.528174	0.025719		10.4931	10.3765	10.3122	9.8728
RIKEN cDNA D930038M13 gene	D930038M13Rik	mSQ024227	mMC024227	2.92374	3.02675	2.97525	0.0728383	2.13427	1.97823	2.05625	0.11034		-0.918999	0.528876	0.00509544		11.439	11.592	11.5763	10.4246
RIKEN cDNA 2310016N21 gene	2310016N21Rik	mSQ008234	mMC008234	0.760114	0.901052	0.830583	0.0996582	-0.368565	0.199891	-0.0843369	0.401959		-0.91492	0.530373	0.0444902		10.5033	12.4177	10.3843	10.985
Mus musculus CD44 antigen (Cd44), mRNA.""	Cd44	mSQ035303	mMA035303	1.81663	1.42488	1.62076	0.277009	0.5288	0.887279	0.708039	0.253483		-0.912716	0.531184	0.0376001		10.1282	9.85454	9.88649	9.67235
mast cell protease 7	Mcpt7	mSQ002365	mMC002365	0.628539	0.796714	0.712626	0.118918	-0.457316	0.0576826	-0.199816	0.364159		-0.912443	0.531285	0.0389832		11.0011	12.3706	10.4765	11.3337
UDP-GlcNAc:betaGal beta-1,3-N-acetylglucosaminyltransferase 3 ""	B3gnt3	mSQ004413	mMC004413	0.640748	0.610085	0.625417	0.0216823	-0.495726	-0.0773744	-0.28655	0.295819		-0.911967	0.53146	0.0245172		10.0902	11.0208	9.05214	8.81342
Mus musculus RIKEN cDNA 1200016D23 gene (1200016D23Rik), mRNA.""	1200016D23Rik	mSQ034689	mMA034689	0.422389	-0.0982743	0.162057	0.368165	-0.938754	-0.560916	-0.749835	0.267172		-0.911893	0.531487	0.0525795		11.0403	11.1616	10.5351	10.6331
START domain containing 7	Stard7	mSQ006096	mMC006096	1.56976	1.65024	1.61	0.0569071	0.468808	0.927577	0.698192	0.324399		-0.911805	0.53152	0.0297378		10.7995	10.8049	11.2358	10.2215
kelch-like 15 (Drosophila)	Klhl15	mSQ000972	mMC000972	1.02119	0.814955	0.918072	0.145831	-0.292303	0.305665	0.00668134	0.422827		-0.911391	0.531672	0.0511387		10.3481	11.2621	9.1185	9.67291
RIKEN cDNA 2610024B07 gene	2610024B07Rik	mSQ013884	mMC013884	1.28312	1.73259	1.50786	0.317824	0.668284	0.525484	0.596884	0.100975		-0.910974	0.531826	0.0304711		11.5166	11.4364	10.8111	10.7961
solute carrier family 35, member D2 ""	Slc35d2	mSQ002422	mMC002422	1.0811	0.501024	0.791063	0.410177	-0.230495	-0.00863099	-0.119563	0.156881		-0.910626	0.531954	0.0496356		11.7131	10.9074	9.9978	14.2954
Mus musculus clone CPS1.13 germline Ig variable region heavy chain precursor pseudogene, partial sequence.""	IGHV1S104	mSQ036405	mMO036405	0.778647	0.833763	0.806205	0.0389726	-0.0130052	-0.187176	-0.100091	0.123158		-0.906296	0.533553	0.0050028		10.169	8.93964	9.03608	13.4582
RIKEN cDNA 4921518K17 gene	4921518K17Rik	mSQ001721	mMC001721	0.414376	0.55265	0.483513	0.0977751	-0.403876	-0.440659	-0.422267	0.0260096		-0.90578	0.533744	0.00309032		9.13283	10.7837	8.13976	9.30782
ADP-ribosylation factor 3	Arf3	mSQ002407	mMC002407	1.17423	1.02198	1.09811	0.107657	0.157727	0.227738	0.192732	0.0495052		-0.905375	0.533894	0.00422802		10.5759	11.97	11.3077	11.8455
unknown		mSQ000936	mCN000936	0.964978	0.622894	0.793936	0.24189	-0.110079	-0.111901	-0.11099	0.00128882		-0.904926	0.53406	0.0169597		9.56894	8.45687	8.81918	9.53047
unknown		mSQ038317	mCA038317	0.729361	0.216334	0.472847	0.362765	-0.268757	-0.593698	-0.431228	0.229768		-0.904075	0.534375	0.048356		9.1534	9.10605	9.38037	8.30665
zinc finger protein 180	Zfp180	mSQ029398	mMR029398	-0.386407	-0.400854	-0.393631	0.0102152	-1.62103	-0.972707	-1.29687	0.458431		-0.903236	0.534686	0.0541625		12.2435	11.8989	12.0555	11.0114
TAF10 RNA polymerase II, TATA box binding protein (TBP)-associated factor ""	Taf10	mSQ019752	mMC019752	1.69325	1.39443	1.54384	0.211293	0.516678	0.766393	0.641536	0.176575		-0.902306	0.535031	0.0217733		11.884	11.2051	11.3259	10.8153
Mus musculus succinate dehydrogenase complex, subunit A, flavoprotein (Fp), mRNA (cDNA clone MGC:30357 IMAGE:5067510), complete cds.""	Sdha	mSQ000109	mCP000252	1.1236	0.88192	1.00276	0.170895	-0.0567992	0.258775	0.100988	0.223145		-0.901773	0.535229	0.022649		11.0391	10.6094	10.6233	10.104
Mus musculus nuclear autoantigenic sperm protein (histone-binding) (Nasp), mRNA.""	Nasp	mSQ034404	mMA034404	1.78364	1.34642	1.56503	0.309162	0.49834	0.828424	0.663382	0.233405		-0.90165	0.535274	0.0406035		10.7163	10.4587	10.1309	9.97877
hypothetical protein C130081G24	C130081G24	mSQ023828	mMC023828	1.31876	0.745924	1.03234	0.405056	0.218279	0.0472593	0.132769	0.120929		-0.899573	0.536045	0.0474733		10.8558	10.8916	11.0494	15.2624
Mus musculus succinate dehydrogenase complex, subunit A, flavoprotein (Fp), mRNA (cDNA clone MGC:30357 IMAGE:5067510), complete cds.""	Sdha	mSQ000109	mCM000264	1.14696	0.882757	1.01486	0.186817	-0.020158	0.251518	0.11568	0.192104		-0.899177	0.536192	0.0208252		10.9938	10.6127	10.584	10.1089
Mus musculus nuclear dual specificity kinase T-Sty (sty) mRNA, complete cds.""	sty	mSQ032170	mMA032170	1.81885	1.96257	1.89071	0.101626	1.17467	0.80859	0.991632	0.25886		-0.899078	0.536229	0.0223283		11.5096	11.2208	11.1453	11.1842
RIKEN cDNA A530083L21 gene	A530083L21Rik	mSQ021049	mMC021049	0.343769	-0.100826	0.121472	0.314377	-0.722083	-0.832121	-0.777102	0.0778084		-0.898573	0.536417	0.029619		9.95297	8.82126	9.40666	9.07793
adenomatosis polyposis coli	Apc	mSQ011868	mMC011868	0.329572	0.672667	0.501119	0.242605	-0.552819	-0.236311	-0.394565	0.223805		-0.895685	0.537492	0.0308421		11.2449	10.8691	9.93331	10.3396
titin	Ttn	mSQ018336	mMC018336	2.82667	2.63062	2.72865	0.138633	1.86879	1.79833	1.83356	0.0498228		-0.895087	0.537715	0.00663718		12.2812	12.7074	11.7976	11.5294
DNA segment, Chr 17, human D6S56E 5 ""	D17H6S56E-5	mSQ009812	mMC009812	0.714955	1.03761	0.876282	0.228151	0.0260308	-0.0598655	-0.0169174	0.0607378		-0.8932	0.538419	0.0166022		10.8074	11.9808	11.1943	11.8695
mesoderm specific transcript	Mest	mSQ029695	mMR029695	1.30649	1.27611	1.2913	0.0214827	0.175312	0.622175	0.398744	0.315979		-0.892556	0.538659	0.0287854		9.61929	10.6916	10.5941	10.5868
six transmembrane epithelial antigen of prostate 2	Steap2	mSQ008621	mMC008621	0.200583	0.7342	0.467392	0.377324	-0.413698	-0.436321	-0.42501	0.0159967		-0.892401	0.538717	0.0395366		8.19045	9.84643	8.58723	8.40939
zinc finger CCCH type domain containing 7	Zc3hdc7	mSQ014250	mMC014250	1.66983	1.47894	1.57439	0.134985	0.553512	0.817161	0.685336	0.186428		-0.889049	0.53997	0.0159581		10.3468	11.67	11.026	11.0983
growth arrest and DNA-damage-inducible 45 gamma	Gadd45g	mSQ012563	mMC012563	1.26151	1.36069	1.3111	0.0701262	0.263484	0.581431	0.422457	0.224823		-0.888643	0.540122	0.0166847		10.2976	11.1409	9.89581	9.76141
RIKEN cDNA A730041O15 gene	A730041O15Rik	mSQ022905	mMC022905	-0.0979471	-0.305704	-0.201825	0.146906	-1.38906	-0.79114	-1.0901	0.422793		-0.888274	0.54026	0.0534825		10.6828	11.1396	11.1142	10.4164
RAS-related C3 botulinum substrate 2	Rac2	mSQ016050	mMC016050	1.1777	1.13219	1.15495	0.032184	0.468473	0.0649199	0.266696	0.285355		-0.888249	0.540269	0.0242447		9.86072	11.1956	11.4365	11.0734
endothelin receptor type B	Ednrb	mSQ014903	mMC014903	2.90798	2.69755	2.80276	0.148801	1.65353	2.17591	1.91472	0.369382		-0.888044	0.540346	0.0437719		11.982	12.1454	12.2211	10.9677
glutathione S-transferase, mu 5 ""	Gstm5	mSQ014803	mMC014803	1.00568	0.783841	0.89476	0.156862	0.133882	-0.119469	0.00720668	0.179147		-0.887553	0.54053	0.0170775		10.8323	12.0848	11.8115	11.5952
T-cell, immune regulator 1 ""	Tcirg1	mSQ004946	mMC004946	0.380532	0.863498	0.622015	0.341509	-0.277454	-0.24565	-0.261552	0.0224888		-0.883567	0.542025	0.0337555		9.58455	10.9368	10.1296	10.3113
methionine adenosyltransferase II, alpha ""	Mat2a	mSQ023911	mMC023911	1.22978	0.971499	1.10064	0.182632	0.357199	0.0781641	0.217682	0.197308		-0.882957	0.542255	0.0216829		9.40557	10.7369	10.1191	14.1231
endoglin	Eng	mSQ030489	mMR030489	1.06696	1.63725	1.35211	0.403261	0.333672	0.604993	0.469333	0.191853		-0.882773	0.542324	0.0538397		9.91057	10.4752	9.72683	9.83287
RIKEN cDNA 2410004N11 gene	2410004N11Rik	mSQ030158	mMR030158	0.455104	0.331101	0.393103	0.0876833	-0.426123	-0.549369	-0.487746	0.0871481		-0.880849	0.543048	0.00485279		9.60465	10.2992	8.96615	9.53752
Mus musculus cathepsin D (Ctsd), mRNA.""	Ctsd	mSQ000153	mCT000153	3.1753	2.83573	3.00551	0.240108	1.87925	2.37106	2.12516	0.347764		-0.880356	0.543233	0.0492444		11.6516	11.5808	12.089	11.2914
Mus musculus low density lipoprotein receptor-related protein 1 (Lrp1), mRNA.""	Lrp1	mSQ000274	mCT000274	1.03257	0.645002	0.838784	0.274049	0.140694	-0.220067	-0.0396865	0.255097		-0.878471	0.543944	0.0400332		9.45164	9.28091	8.21326	8.55535
matrix metalloproteinase 8	Mmp8	mSQ016376	mMC016376	1.44815	1.08154	1.26484	0.259229	0.327365	0.447439	0.387402	0.084905		-0.877441	0.544332	0.0225404		9.46937	9.77985	10.762	9.74406
inhibin beta-A	Inhba	mSQ018436	mMC018436	0.965039	0.968057	0.966548	0.00213398	0.0877481	0.0922675	0.0900078	0.00319569		-0.87654	0.544672	4.80465e-06		8.82972	10.4237	9.21878	8.9543
RIKEN cDNA A630012P03 gene	A630012P03Rik	mSQ002465	mMC002465	0.907075	0.614902	0.760989	0.206597	-0.176461	-0.04939	-0.112926	0.089853		-0.873914	0.545664	0.0158298		10.1428	9.47855	8.0706	9.14251
SLIT and NTRK-like family, member 6 ""	Slitrk6	mSQ012995	mMC012995	1.86135	1.36886	1.6151	0.348247	0.774005	0.709527	0.741766	0.0455926		-0.873339	0.545882	0.0361074		10.0921	10.1879	10.0421	9.49934
RIKEN cDNA 2210420J11 gene	2210420J11Rik	mSQ011208	mMC011208	1.99499	1.74874	1.87187	0.174123	0.813204	1.18457	0.998886	0.262595		-0.872979	0.546018	0.029695		10.9007	10.5642	10.4627	10.433
RIKEN cDNA C030014I23 gene	C030014I23Rik	mSQ017839	mMC017839	-0.137985	-0.156471	-0.147228	0.0130713	-1.2478	-0.791129	-1.01946	0.322914		-0.872236	0.546299	0.031148		9.42822	10.956	9.72263	9.38013
CD80 antigen	Cd80	mSQ003761	mMC003761	-0.302423	-0.0791476	-0.190785	0.15788	-1.13817	-0.982629	-1.0604	0.109982		-0.869613	0.547294	0.0118073		9.37417	11.1812	9.44813	9.53801
Ellis van Creveld gene homolog (human)	Evc	mSQ021395	mMC021395	0.229615	0.219899	0.224757	0.00686971	-0.349319	-0.940363	-0.644841	0.417931		-0.869598	0.547299	0.0493559		10.2831	10.1703	8.45736	9.1174
NFKB inhibitor interacting Ras-like protein 2	Nkiras2	mSQ024264	mMC024264	1.10062	1.25794	1.17928	0.111244	0.3458	0.2818	0.3138	0.0452548		-0.86548	0.548864	0.00474541		11.0899	10.8964	10.9059	10.2567
Mus musculus RIKEN cDNA 4933434E20 gene (4933434E20Rik), mRNA.""	4933434E20Rik	mSQ033960	mMA033960	2.0762	1.46837	1.77229	0.429799	0.904967	0.915107	0.910037	0.00717005		-0.862249	0.550094	0.0525239		10.1758	9.81847	10.1018	9.88958
Mus musculus ZW10 homolog (Drosophila), centromere/kinetochore protein (Zw10), mRNA.""	Zw10	mSQ032288	mMA032288	1.0362	0.905385	0.970794	0.0925018	0.0431701	0.174933	0.109051	0.0931704		-0.861742	0.550288	0.00570391		9.18347	10.2605	9.56862	10.5796
RIKEN cDNA 5730590C14 gene	5730590C14Rik	mSQ026720	mMR026720	0.601567	1.09039	0.845979	0.34565	0.0194418	-0.0508706	-0.0157144	0.0497184		-0.861693	0.550306	0.0366066		9.42392	9.73939	9.0694	9.39889
ring finger protein 10	Rnf10	mSQ004915	mMC004915	1.02428	0.845588	0.934933	0.126353	-0.0127629	0.162342	0.0747896	0.123818		-0.860143	0.550898	0.010251		10.2209	11.5242	10.8313	11.9695
presenilin 1	Psen1	mSQ022002	mMC022002	1.24664	1.11521	1.18093	0.0929331	0.302408	0.339479	0.320944	0.0262132		-0.859983	0.550959	0.00312223		9.98457	11.2984	10.5451	10.9313
formin binding protein 1	Fnbp1	mSQ012294	mMC012294	0.114561	-0.142277	-0.0138582	0.181612	-1.01605	-0.729624	-0.872835	0.202532		-0.858977	0.551343	0.0233327		10.899	12.4273	11.9009	11.6326
Mus musculus solute carrier family 12, member 3 (Slc12a3), mRNA.""	Slc12a3	mSQ032646	mMA032646	0.531353	0.189122	0.360237	0.241994	-0.370638	-0.620391	-0.495515	0.176602		-0.855752	0.552577	0.0280826		10.1702	10.465	9.09892	10.1964
RIKEN cDNA 4921501M20 gene	4921501M20Rik	mSQ023749	mMC023749	0.697079	0.628758	0.662919	0.0483103	-0.339366	-0.0418448	-0.190605	0.210379		-0.853524	0.553431	0.0152611		9.68379	9.21	9.80841	9.1738
LIM and senescent cell antigen-like domains 1	Lims1	mSQ026757	mMR026757	1.24347	1.32182	1.28264	0.0554017	0.266828	0.59393	0.430379	0.231296		-0.852266	0.553914	0.0184013		10.2478	10.2557	10.652	9.57353
olfactory receptor 1220	Olfr1220	mSQ018387	mMC018387	0.759486	1.21677	0.988128	0.323349	0.223368	0.0523779	0.137873	0.120908		-0.850255	0.554687	0.0367285		8.46053	9.29744	8.14715	9.10009
ets variant gene 3	Etv3	mSQ020532	mMC020532	0.818085	0.959273	0.888679	0.0998347	-0.0674944	0.146708	0.039607	0.151464		-0.849072	0.555142	0.0110355		9.68853	10.1896	9.65993	9.32474
RIKEN cDNA 1500003O03 gene	1500003O03Rik	mSQ019686	mMC019686	0.610478	0.984176	0.797327	0.264244	-0.188388	0.0851361	-0.0516261	0.193411		-0.848953	0.555187	0.0335012		8.78143	11.2975	9.30809	9.51021
PTK7 protein tyrosine kinase 7	Ptk7	mSQ003453	mMC003453	0.0550319	-0.0494932	0.00276937	0.0739104	-0.945181	-0.743445	-0.844313	0.142649		-0.847082	0.555908	0.00875739		10.6749	12.8213	11.1051	10.8134
Spi-B transcription factor (Spi-1/PU.1 related)	Spib	mSQ021720	mMC021720	-0.089196	0.177996	0.0443999	0.188933	-1.05356	-0.55174	-0.80265	0.354841		-0.84705	0.55592	0.0482902		9.11145	9.73679	10.8422	8.56775
exosome component 8	Exosc8	mSQ001632	mMC001632	-0.772572	-0.855631	-0.814101	0.0587315	-1.94335	-1.37846	-1.6609	0.39944		-0.846801	0.556016	0.0486724		12.9967	12.7706	12.1715	11.8002
chloride channel 6	Clcn6	mSQ015065	mMC015065	0.427169	0.577438	0.502304	0.106256	-0.560206	-0.122871	-0.341538	0.309243		-0.843842	0.557158	0.0337792		8.32014	9.47131	9.70734	8.7459
RIKEN cDNA A630036P20 gene	A630036P20Rik	mSQ030847	mMR030847	-0.0417391	-0.38191	-0.211825	0.240537	-1.1261	-0.982365	-1.05423	0.101637		-0.842408	0.557712	0.0224185		9.69145	10.7902	10.9314	10.0386
Mus musculus thymidine kinase 1 (Tk1), mRNA.""	Tk1	mSQ035365	mMA035365	1.62751	1.39144	1.50947	0.166929	0.435652	0.898835	0.667244	0.32752		-0.842231	0.557781	0.0417477		9.92104	10.4525	9.51044	10.1797
unc-93 homolog B (C. elegans)	Unc93b	mSQ014720	mMC014720	0.645062	1.00758	0.826322	0.256341	-0.0622146	0.0348871	-0.0136638	0.0686612		-0.839986	0.558649	0.023228		10.0524	10.7058	10.5334	11.4839
mitogen activated protein kinase binding protein 1	Mapkbp1	mSQ004422	mMC004422	0.239084	0.31979	0.279437	0.0570679	-0.643968	-0.476316	-0.560142	0.118548		-0.839579	0.558807	0.00602857		10.4833	12.2147	12.0173	11.2923
interleukin-1 receptor-associated kinase 2	Irak2	mSQ005339	mMC005339	1.50606	1.6362	1.57113	0.0920219	0.921916	0.546362	0.734139	0.265557		-0.836994	0.559809	0.026008		10.7521	10.7708	10.4751	9.93616
apoptotic chromatin condensation inducer 1	Acin1	mSQ007262	mMC007262	-0.0182148	-0.241754	-0.129984	0.158066	-1.15234	-0.780468	-0.966404	0.262953		-0.83642	0.560032	0.0305831		9.06246	10.5584	9.87815	9.86792
RIKEN cDNA 1810049K24 gene	1810049K24Rik	mSQ008627	mMC008627	0.882569	1.38145	1.13201	0.352763	0.238594	0.353501	0.296047	0.0812515		-0.835963	0.560209	0.0411719		10.241	11.8199	10.1698	9.8871
RIKEN cDNA 4930555I21 gene	4930555I21Rik	mSQ004499	mMC004499	0.292072	0.856323	0.574197	0.398986	-0.321633	-0.199125	-0.260379	0.0866264		-0.834576	0.560748	0.0508644		10.3013	9.84582	8.19696	8.12811
keratin complex 1, acidic, gene 5 ""	Krt1-5	mSQ005599	mMC005599	0.14422	0.510858	0.327539	0.259253	-0.423108	-0.590908	-0.507008	0.118653		-0.834547	0.560759	0.0268507		10.0173	10.5519	9.23982	9.64797
mannoside acetylglucosaminyltransferase 2	Mgat2	mSQ017766	mMC017766	1.28351	1.07927	1.18139	0.144413	0.589248	0.105461	0.347354	0.342089		-0.834035	0.560958	0.0432242		10.0329	11.2079	10.8362	11.3898
CEA-related cell adhesion molecule 2	Ceacam2	mSQ029774	mMR029774	0.666674	1.15571	0.911191	0.345799	-0.06702	0.222263	0.0776216	0.204554		-0.83357	0.561139	0.0495884		9.33866	11.279	9.4948	9.72771
RIKEN cDNA 5230400M03 gene	5230400M03Rik	mSQ011187	mMC011187	0.490479	0.642144	0.566311	0.107243	-0.325398	-0.208357	-0.266877	0.0827606		-0.833189	0.561287	0.00648026		9.39306	11.2097	9.79598	10.4328
regulator of G-protein signaling 5	Rgs5	mSQ008257	mMC008257	1.48781	1.49644	1.49212	0.00610652	0.462439	0.856942	0.65969	0.278956		-0.832434	0.561581	0.025923		9.72316	10.1686	9.68205	10.0815
hypothetical protein D230005K13	D230005K13	mSQ020430	mMC020430	0.166655	0.354191	0.260423	0.132609	-0.716996	-0.425798	-0.571397	0.205908		-0.83182	0.56182	0.0203581		8.53558	9.15099	8.67675	8.68877
mitochondrial ribosomal protein L4	Mrpl4	mSQ025404	mMC025404	1.81122	1.33399	1.57261	0.337458	0.739171	0.742444	0.740808	0.00231415		-0.831799	0.561828	0.0366789		10.6587	10.2678	10.5174	10.0815
trans-golgi network protein 2	Tgoln2	mSQ021816	mMC021816	1.67024	1.37289	1.52156	0.210262	0.630591	0.749599	0.690095	0.0841515		-0.831469	0.561957	0.0175757		11.3772	11.1025	11.3509	9.93486
mannosidase, beta A, lysosomal ""	Manba	mSQ018548	mMC018548	0.963156	0.88715	0.925153	0.0537442	0.254101	-0.0653188	0.0943912	0.225864		-0.830762	0.562232	0.0184514		10.0007	10.2423	9.77665	15.2484
RIKEN cDNA 9330175B01 gene	9330175B01Rik	mSQ022191	mMC022191	0.384093	0.224998	0.304545	0.112497	-0.688345	-0.362791	-0.525568	0.230202		-0.830113	0.562485	0.0222401		10.0523	10.3696	8.82874	9.74616
N-acetyltransferase 1 (arylamine N-acetyltransferase)	Nat1	mSQ012282	mMC012282	0.655584	0.693538	0.674561	0.0268378	-0.388866	0.0778711	-0.155497	0.330033		-0.830058	0.562507	0.035588		9.75544	8.94605	8.05703	8.75159
DNA Segment, Chr 15, Mouse Genome Informatics 27 ""	D15Mgi27	mSQ012115	mMC012115	0.581115	0.606431	0.593773	0.0179012	-0.332606	-0.138966	-0.235786	0.136924		-0.829559	0.562701	0.0067866		11.8772	13.2626	12.1838	12.9643
RIKEN cDNA 2310040C09 gene	2310040C09Rik	mSQ013292	mMC013292	0.967133	1.13911	1.05312	0.121606	0.356511	0.0909453	0.223728	0.187784		-0.829393	0.562766	0.0172539		10.6922	11.313	11.0633	11.5015
rosbin, round spermatid basic protein 1 ""	Rsbn1	mSQ027384	mMR027384	-0.668452	-0.699991	-0.684222	0.022301	-1.52962	-1.49539	-1.51251	0.0242018		-0.828286	0.563198	0.000394202		13.6967	12.8477	13.2249	10.8612
RIKEN cDNA 4933430F16 gene	4933430F16Rik	mSQ020880	mMC020880	0.243652	0.160259	0.201956	0.0589679	-0.42274	-0.828138	-0.625439	0.28666		-0.827394	0.563546	0.0286194		11.1805	10.7397	11.3437	9.76136
DEAD (Asp-Glu-Ala-Asp) box polypeptide 48	Ddx48	mSQ022795	mMC022795	1.35504	0.778236	1.06664	0.40786	0.201204	0.277498	0.239351	0.0539474		-0.827285	0.563589	0.0523046		10.7497	10.9852	11.0587	11.0167
NAD(P) dependent steroid dehydrogenase-like	Nsdhl	mSQ028860	mMR028860	1.14333	0.782202	0.962764	0.255354	0.0808417	0.191472	0.136157	0.0782274		-0.826607	0.563854	0.0242164		9.91603	9.377	9.62344	9.6446
RIKEN cDNA 0610016J10 gene	0610016J10Rik	mSQ029386	mMR029386	1.36954	1.15465	1.26209	0.151954	0.185017	0.686206	0.435611	0.354395		-0.826482	0.563903	0.0468887		11.1142	10.7063	10.3519	10.5667
phosphatidylinositol glycan, classC ""	Pigc	mSQ011410	mMC011410	0.813361	0.795541	0.804451	0.0126006	-0.143033	0.103259	-0.0198871	0.174155		-0.824338	0.564741	0.0108529		9.64661	9.19777	8.56357	8.01464
Mus musculus glycoprotein, synaptic 2 (Gpsn2), mRNA.""	Gpsn2	mSQ033322	mMA033322	2.62256	2.07421	2.34839	0.387745	1.6144	1.4366	1.5255	0.125722		-0.822887	0.56531	0.0519565		12.9983	12.4415	12.3751	11.7926
Mus musculus succinate dehydrogenase complex, subunit A, flavoprotein (Fp), mRNA (cDNA clone MGC:30357 IMAGE:5067510), complete cds.""	Sdha	mSQ000109	mCP001441	0.773134	0.370741	0.571937	0.284535	-0.191215	-0.306535	-0.248875	0.0815436		-0.820812	0.566123	0.029647		10.9465	10.7522	10.3187	9.71461
RIKEN cDNA 8030474H12 gene	8030474H12Rik	mSQ004776	mMC004776	0.522346	0.60024	0.561293	0.055079	-0.125625	-0.392884	-0.259254	0.18898		-0.820547	0.566227	0.0137945		9.68032	9.89079	9.18812	9.38314
RIKEN cDNA D430044G18 gene	D430044G18Rik	mSQ026573	mMR026573	0.208659	0.59978	0.404219	0.276564	-0.306538	-0.525993	-0.416265	0.155178		-0.820485	0.566252	0.0336236		8.76794	12.288	10.2903	8.99018
SEC63-like (S. cerevisiae)	Sec63	mSQ013579	mMC013579	0.154702	0.170483	0.162593	0.0111588	-0.768342	-0.547324	-0.657833	0.156284		-0.820426	0.566275	0.00887588		10.42	11.4113	10.9776	10.884
upstream transcription factor 2	Usf2	mSQ022534	mMC022534	0.631727	0.795438	0.713583	0.115761	-0.155481	-0.0554861	-0.105484	0.0707072		-0.819066	0.566809	0.00671892		9.88808	10.0207	10.0027	9.53303
Mus musculus Cockayne syndrome 1 homolog (human) (Ckn1), mRNA.""	Ckn1	mSQ033200	mMA033200	0.579316	0.69208	0.635698	0.0797367	-0.223316	-0.143196	-0.183256	0.0566538		-0.818954	0.566853	0.00352864		10.1585	10.7838	8.6083	9.39602
RIKEN cDNA 1700034H14 gene	1700034H14Rik	mSQ029671	mMR029671	0.752643	1.14836	0.950502	0.279814	0.295849	-0.0284351	0.133707	0.229304		-0.816795	0.567702	0.0428346		8.60678	10.2589	9.23295	15.4991
melatonin receptor 1B	Mtnr1b	mSQ015656	mMC015656	0.849812	0.532789	0.691301	0.224169	-0.140315	-0.110049	-0.125182	0.0214016		-0.816483	0.567825	0.0179963		9.89573	9.35377	10.0396	15.1343
DNA segment, Chr 11, Wayne State University 68, expressed ""	D11Wsu68e	mSQ016534	mMC016534	1.47736	1.0886	1.28298	0.274895	0.352656	0.583873	0.468264	0.163495		-0.814713	0.568521	0.0345804		11.2439	10.741	11.3243	11.2512
RIKEN cDNA 1700029J03 gene	1700029J03Rik	mSQ019074	mMC019074	0.649366	1.03057	0.839967	0.269551	-0.0526897	0.105392	0.0263511	0.111781		-0.813616	0.568954	0.0293552		9.41976	9.11421	8.97238	8.38851
RIKEN cDNA D430030K24 gene	D430030K24Rik	mSQ015682	mMC015682	0.673592	0.895644	0.784618	0.157015	0.126316	-0.183572	-0.0286277	0.219124		-0.813246	0.5691	0.0253946		9.32722	10.8824	10.124	10.0491
interleukin 17 receptor B	Il17rb	mSQ009617	mMC009617	0.131351	-0.228043	-0.0483461	0.25413	-0.787521	-0.932468	-0.859994	0.102493		-0.811648	0.569731	0.0262696		8.90982	9.4816	9.4043	8.80879
odd-skipped related 1 (Drosophila)	Odd1	mSQ001020	mMC001020	-0.0934678	-0.184239	-0.138854	0.0641852	-1.00644	-0.893958	-0.950198	0.0795351		-0.811344	0.569851	0.00392041		11.5349	10.7487	10.3166	10.4254
Ly1 antibody reactive clone	Lyar	mSQ003942	mMC003942	-1.09091	-0.965692	-1.0283	0.088542	-1.61731	-2.06179	-1.83955	0.31429		-0.811248	0.569889	0.0361619		10.8531	11.8497	11.8288	11.4539
peptidoglycan recognition protein 3	Pglyrp3	mSQ020842	mMC020842	0.711071	0.796906	0.753988	0.0606946	0.152981	-0.267485	-0.0572522	0.297314		-0.811241	0.569892	0.0316896		10.1851	9.63843	10.0594	14.8699
CCAAT/enhancer binding protein (C/EBP), alpha ""	Cebpa	mSQ021622	mMC021622	1.70686	1.40757	1.55722	0.211628	0.7049	0.789283	0.747092	0.0596676		-0.810125	0.570332	0.0174574		11.6989	11.5937	11.628	11.7198
Mus musculus mRNA for mKIAA0756 protein.	mKIAA0756	mSQ033017	mMA033017	0.585929	0.520161	0.553045	0.046505	-0.462286	-0.0507402	-0.256513	0.291007		-0.809557	0.570557	0.0301619		8.73262	9.91046	8.30618	9.23473
unknown		mSQ037393	mCD038015	1.14981	0.723437	0.936622	0.301489	0.21854	0.0357774	0.127158	0.129232		-0.809463	0.570594	0.0366021		9.61872	8.78185	9.4418	8.95138
general transcription factor IIIC, polypeptide 2, beta ""	Gtf3c2	mSQ027968	mMR027968	-0.437248	-0.751081	-0.594164	0.221914	-1.36329	-1.44067	-1.40198	0.0547152		-0.807814	0.571247	0.0188865		11.3509	12.0071	11.7679	11.3007
TNFAIP3 interacting protein 1	Tnip1	mSQ022386	mMC022386	1.02868	0.653889	0.841286	0.265018	0.0250429	0.0438655	0.0344542	0.0133096		-0.806831	0.571636	0.0250279		9.8834	10.9613	10.808	10.5621
S-adenosylhomocysteine hydrolase-like 1	Ahcyl1	mSQ030756	mMR030756	1.25822	1.42618	1.3422	0.118765	0.343584	0.727966	0.535775	0.271799		-0.806429	0.571795	0.0307358		11.9021	11.4943	10.4096	10.705
histone 1, H4f ""	Hist1h4f	mSQ028369	mMR028369	0.459174	0.411169	0.435172	0.0339449	-0.208014	-0.531263	-0.369638	0.228571		-0.80481	0.572437	0.019417		8.35716	9.79768	9.6688	9.12294
far upstream element (FUSE) binding protein 1	Fubp1	mSQ005204	mMC005204	0.758137	0.70463	0.731384	0.0378351	-0.128827	-0.0104858	-0.0696563	0.0836797		-0.80104	0.573935	0.00325386		10.0046	10.3678	9.45221	15.4749
Mus musculus 13 days embryo head cDNA, RIKEN full-length enriched library, clone:3110005M20 product:serine/arginine-rich protein specific kinase 2, full insert sequence.""		mSQ035526	mMA035526	0.626544	0.236257	0.4314	0.275974	-0.485075	-0.254107	-0.369591	0.163319		-0.800992	0.573955	0.035818		9.76144	10.4298	9.06743	9.76057
Mus musculus mitochondrial ribosomal protein L48 (Mrpl48), transcript variant 1, mRNA.""	Mrpl48	mSQ035347	mMA035347	1.00908	0.780959	0.895018	0.161304	-0.0727865	0.262437	0.094825	0.237038		-0.800193	0.574272	0.0293032		9.37177	10.2784	10.0231	12.6159
par-6 partitioning defective 6 homolog gamma (C. elegans)	Pard6g	mSQ013128	mMC013128	2.78929	2.3495	2.5694	0.310981	1.83625	1.70238	1.76932	0.0946575		-0.800078	0.574318	0.0367741		11.8236	11.2461	11.5394	10.8605
F-box only protein 19	Fbxo19	mSQ028461	mMR028461	1.01682	0.536266	0.776542	0.339801	-0.109212	0.0629601	-0.0231257	0.121744		-0.799668	0.574482	0.0442745		9.56473	10.6432	9.17815	9.73542
RIKEN cDNA 2810405K07 gene	2810405K07Rik	mSQ005429	mMC005429	-0.55577	-0.0276493	-0.29171	0.373438	-1.16934	-1.01311	-1.09123	0.110469		-0.799516	0.574542	0.0504888		9.21958	10.7289	9.62227	9.60758
MKIAA1646 protein (Fragment).	Cerk	mSQ031489	mMA031489	0.552983	0.57156	0.562271	0.0131356	-0.346063	-0.128257	-0.23716	0.154012		-0.799431	0.574576	0.00909207		9.46248	9.40782	9.4894	8.92143
Mus musculus chromosome segregation 1-like (S. cerevisiae) (Cse1l), mRNA.""	Cse1l	mSQ022335	mMA035368	2.00153	1.67212	1.83682	0.232935	0.838052	1.23704	1.03754	0.282124		-0.799281	0.574635	0.0453645		9.49485	11.1619	9.50947	10.4483
RIKEN cDNA 4933406G16 gene	4933406G16Rik	mSQ014810	mMC014810	0.409415	0.788747	0.599081	0.268228	-0.0719206	-0.328164	-0.200042	0.181191		-0.799124	0.574698	0.0365745		8.49671	9.92316	8.0724	9.26558
proteolipid protein (myelin) 1	Plp1	mSQ008724	mMC008724	0.994715	1.48147	1.23809	0.344189	0.499143	0.378928	0.439035	0.0850047		-0.799058	0.574724	0.0429656		9.71306	11.0313	9.9625	9.39881
Mus musculus tripartite motif protein 27 (Trim27), mRNA.""	Trim27	mSQ034952	mMA034952	1.09998	0.847693	0.973835	0.178392	0.347867	0.00222872	0.175048	0.244403		-0.798787	0.574832	0.0324227		10.0934	10.5632	10.269	16
transducin-like enhancer of split 3, homolog of Drosophila E(spl) ""	Tle3	mSQ020203	mMC020203	0.584034	0.500226	0.54213	0.0592609	-0.240213	-0.271588	-0.2559	0.0221858		-0.79803	0.575134	0.00156444		9.98407	10.8353	10.4558	10.3471
RIKEN cDNA C330026N02 gene	C330026N02Rik	mSQ014791	mMC014791	0.159988	0.165282	0.162635	0.00374382	-0.793583	-0.477133	-0.635358	0.223764		-0.797993	0.575149	0.0185741		9.03296	9.53595	9.10536	9.8167
RIKEN cDNA B230202K19 gene	B230202K19Rik	mSQ026575	mMR026575	0.736999	0.604415	0.670707	0.0937509	0.0376673	-0.29064	-0.126486	0.232148		-0.797193	0.575468	0.0229719		9.56278	10.5148	9.34723	8.43799
RIKEN cDNA 3222402P14 gene	3222402P14Rik	mSQ013802	mMC013802	0.19873	0.47936	0.339045	0.198435	-0.644935	-0.267022	-0.455979	0.267225		-0.795024	0.576334	0.0387886		9.66475	11.1669	9.62853	10.2386
vomeronasal 1 receptor, D16 ""	V1rd16	mSQ021134	mMC021134	0.207523	0.037417	0.12247	0.120283	-0.741766	-0.601795	-0.67178	0.0989745		-0.79425	0.576643	0.00934703		10.0334	9.46282	8.07055	9.12052
syntaxin 4A (placental)	Stx4a	mSQ016184	mMC016184	1.63758	1.38096	1.50927	0.181462	0.508789	0.924535	0.716662	0.293977		-0.792609	0.577299	0.0416469		9.80301	10.4189	11.0831	10.206
RIKEN cDNA 4930458L03 gene	4930458L03Rik	mSQ025164	mMC025164	0.600277	0.512706	0.556491	0.061922	-0.31192	-0.158991	-0.235456	0.108138		-0.791947	0.577564	0.00607703		12.0894	11.4539	12.3822	10.4634
wingless-related MMTV integration site 4	Wnt4	mSQ002216	mMC002216	0.674412	0.731547	0.702979	0.0404006	-0.195966	0.018276	-0.0888451	0.151492		-0.791824	0.577613	0.00952257		9.84624	10.3978	9.38797	15.1197
checkpoint supressor 1	Ches1	mSQ022783	mMC022783	0.976686	1.05886	1.01777	0.058107	0.181242	0.272221	0.226732	0.0643321		-0.791042	0.577926	0.00297565		10.1098	11.6081	11.3084	10.9747
Mus musculus extracellular matrix protein 1 (Ecm1), mRNA.""	Ecm1	mSQ034117	mMA034117	1.14998	0.891964	1.02097	0.182441	0.179964	0.282153	0.231058	0.0722581		-0.789911	0.57838	0.0147489		10.1058	9.81608	9.62203	9.80893
expressed sequence AW550801	AW550801	mSQ009739	mMC009739	0.735712	0.390744	0.563228	0.243929	-0.0973049	-0.354895	-0.2261	0.182144		-0.789328	0.578613	0.0334942		10.0115	10.7668	10.92	10.3557
peptidyl-prolyl isomerase G (cyclophilin G)	Ppig	mSQ005502	mMC005502	0.401207	0.505109	0.453158	0.0734698	-0.43681	-0.23536	-0.336085	0.142446		-0.789243	0.578648	0.0100018		8.85902	9.27422	8.62476	9.13313
potassium inwardly-rectifying channel, subfamily K, member 6 ""	Kcnk6	mSQ003212	mMC003212	1.21412	1.23568	1.2249	0.0152429	0.420736	0.450781	0.435759	0.0212454		-0.789141	0.578689	0.00027425		10.1618	11.007	10.9345	10.8378
Mus musculus Down syndrome critical region homolog 5 (human) (Dscr5), mRNA.""	Dscr5	mSQ032304	mMA032304	0.855821	0.735493	0.795657	0.0850842	-0.0329608	0.0531601	0.0100996	0.0608967		-0.785557	0.580128	0.00437699		13.0465	12.4799	12.3586	10.7552
MARCKS-like protein	Mlp	mSQ029907	mMR029907	1.16042	0.915856	1.03814	0.172933	0.217379	0.287938	0.252659	0.0498926		-0.78548	0.580159	0.0126312		8.63976	9.44568	9.20212	9.33327
chemokine (C-C motif) receptor-like 2	Ccrl2	mSQ024156	mMC024156	0.839699	0.57425	0.706974	0.187701	0.103035	-0.258453	-0.0777091	0.255611		-0.784683	0.580479	0.0364271		10.7169	10.302	10.4357	9.99963
RIKEN cDNA C030026M15 gene	C030026M15Rik	mSQ027692	mMR027692	0.499281	0.52953	0.514405	0.0213894	-0.0804529	-0.459706	-0.270079	0.268172		-0.784484	0.580559	0.0270377		10.1252	10.2607	9.3801	9.92994
olfactory receptor 1113	Olfr1113	mSQ020392	mMC020392	0.519513	0.263438	0.391475	0.181073	-0.541114	-0.241756	-0.391435	0.211678		-0.782911	0.581193	0.0289288		9.45282	9.5132	9.35087	9.31386
RIKEN cDNA 2310010G23 gene	2310010G23Rik	mSQ008259	mMC008259	0.212888	0.165611	0.18925	0.0334297	-0.852834	-0.334096	-0.593465	0.366803		-0.782715	0.581272	0.0475877		9.5306	10.287	9.08137	9.04576
reticulon 4 receptor-like 1	Rtn4rl1	mSQ013174	mMC013174	0.64341	0.180121	0.411765	0.327595	-0.39549	-0.346136	-0.370813	0.0348986		-0.782579	0.581327	0.03917		10.0333	9.13236	9.45234	13.7487
zinc finger protein 217	Zfp217	mSQ005141	mMC005141	0.86202	0.368556	0.615288	0.348932	-0.158779	-0.174189	-0.166484	0.010896		-0.781772	0.581652	0.043452		10.7459	10.0459	8.71006	9.64755
ectonucleoside triphosphate diphosphohydrolase 2	Entpd2	mSQ022102	mMC022102	0.543552	0.676762	0.610157	0.0941935	-0.320772	-0.020984	-0.170878	0.211982		-0.781035	0.581949	0.0206929		10.8601	10.5599	10.4042	13.9136
Mus musculus phosphofructokinase, platelet (Pfkp), mRNA.""	Pfkp	mSQ031812	mMA031812	1.36615	1.12162	1.24389	0.172908	0.337531	0.590755	0.464143	0.179057		-0.779745	0.58247	0.023681		10.5114	10.0422	10.2474	9.90902
Mus musculus succinate dehydrogenase complex, subunit A, flavoprotein (Fp), mRNA (cDNA clone MGC:30357 IMAGE:5067510), complete cds.""	Sdha	mSQ000109	mCP000677	0.252923	0.674036	0.463479	0.297772	-0.395019	-0.235878	-0.315448	0.11253		-0.778928	0.5828	0.0371586		9.57192	10.9833	9.67961	9.92638
nucleoplasmin 3	Npm3	mSQ011349	mMC011349	0.740401	0.762175	0.751288	0.0153964	-0.0541687	-0.000959268	-0.027564	0.0376248		-0.778852	0.58283	0.000679721		10.3487	10.5951	10.358	15.998
Mus musculus gelsolin (Gsn), mRNA.""	Gsn	mSQ001255	mCT001255	1.27865	0.94334	1.111	0.237101	0.436822	0.228191	0.332507	0.147524		-0.778489	0.582977	0.0293627		10.5725	11.3762	11.3711	11.7508
F-box protein 46	Fbxo46	mSQ005394	mMC005394	-0.27022	-0.786347	-0.528284	0.364957	-1.31511	-1.29821	-1.30666	0.0119534		-0.778379	0.583022	0.0473348		9.83805	10.8185	10.8487	10.8912
cDNA sequence BC023823	BC023823	mSQ001765	mMC001765	1.17603	0.807005	0.991516	0.260938	0.149939	0.27902	0.21448	0.0912744		-0.777036	0.583564	0.0289236		10.2025	9.69199	9.40525	9.46721
Mus musculus RIKEN cDNA C030032C09 gene (C030032C09Rik), mRNA.""	C030032C09Rik	mSQ034362	mMA034362	0.755941	0.392376	0.574159	0.257079	-0.416067	0.0126451	-0.201711	0.303145		-0.77587	0.584036	0.0549966		9.65225	12.2272	9.86128	9.88524
a disintegrin and metalloprotease domain 3 (cyritestin)	Adam3	mSQ015246	mMC015246	0.558512	0.592632	0.575572	0.0241266	-0.330207	-0.0672004	-0.198704	0.185974		-0.774276	0.584682	0.0140504		9.44961	10.9272	8.64947	9.86515
cardiomyopathy associated 5	Cmya5	mSQ025189	mMC025189	1.43283	1.08015	1.25649	0.249377	0.491444	0.473619	0.482532	0.012604		-0.773958	0.584811	0.0241513		10.8842	10.4127	9.93808	10.4132
secreted frizzled-related sequence protein 1	Sfrp1	mSQ022587	mMC022587	0.336756	0.633522	0.485139	0.209845	-0.48343	-0.0919909	-0.28771	0.276789		-0.772849	0.585261	0.0439423		9.6941	10.9417	9.00004	9.69172
ATP-binding cassette, sub-family C (CFTR/MRP), member 9 ""	Abcc9	mSQ030926	mMR030926	0.799837	0.844455	0.822146	0.0315495	0.0381765	0.0623419	0.0502592	0.0170875		-0.771887	0.585651	0.000539296		8.7821	10.1961	9.18828	8.89223
RIKEN cDNA 2610012O22 gene	2610012O22Rik	mSQ025427	mMC025427	0.559178	0.720748	0.639963	0.114247	-0.112231	-0.150741	-0.131486	0.0272307		-0.77145	0.585829	0.00569565		11.0007	9.34336	10.3078	10.1993
serine/arginine repetitive matrix 2	Srrm2	mSQ024428	mMC024428	0.810225	0.719862	0.765043	0.0638965	0.21883	-0.229048	-0.00510913	0.316697		-0.770153	0.586355	0.0389267		10.332	10.9908	11.2119	10.7987
Mus musculus gelsolin (Gsn), mRNA.""	Gsn	mSQ001183	mCT001183	2.25545	1.76796	2.0117	0.344704	1.25156	1.23409	1.24283	0.0123568		-0.768879	0.586873	0.0438021		10.2691	11.5082	11.6249	11.9241
tigger transposable element derived 5	Tigd5	mSQ013129	mMC013129	1.14104	0.703283	0.922161	0.30954	0.0978851	0.210744	0.154314	0.0798031		-0.767846	0.587294	0.0384031		9.55712	9.65773	8.20387	8.50938
retinoblastoma binding protein 9	Rbbp9	mSQ003257	mMC003257	-0.309808	-0.617309	-0.463558	0.217436	-1.11221	-1.35001	-1.23111	0.168147		-0.767549	0.587414	0.0292735		10.038	13.1628	11.4609	10.9186
ubiquitously transcribed tetratricopeptide repeat gene, Y chromosome ""	Uty	mSQ029456	mMR029456	0.354489	0.697657	0.526073	0.242656	-0.223178	-0.259571	-0.241374	0.0257336		-0.767447	0.587456	0.0235065		8.64718	8.77495	8.06984	8.28117
RIKEN cDNA 1700010A17 gene	1700010A17Rik	mSQ016410	mMC016410	0.877897	0.529265	0.703581	0.24652	-0.0177217	-0.10984	-0.0637807	0.0651372		-0.767361	0.587491	0.0255089		9.56168	10.7272	9.98486	8.73044
mitochondrial ribosomal protein L24	Mrpl24	mSQ007498	mMC007498	0.926095	1.21254	1.06932	0.202547	0.114233	0.490741	0.302487	0.266231		-0.76683	0.587708	0.0417093		11.4278	11.287	11.1868	11.61
RIKEN cDNA 3110004L20 gene	3110004L20Rik	mSQ019904	mMC019904	1.09543	0.947837	1.02163	0.104362	0.335092	0.176063	0.255577	0.11245		-0.766055	0.588023	0.00973492		10.5074	11.2632	11.395	11.5137
RIKEN cDNA E330024J20 gene	E330024J20Rik	mSQ002707	mMC002707	0.427136	0.311769	0.369452	0.0815769	-0.408538	-0.383306	-0.395922	0.0178416		-0.765375	0.588301	0.00294959		9.1206	10.2882	9.71538	9.23747
RIKEN cDNA 5730555F13 gene	5730555F13Rik	mSQ019727	mMC019727	1.1945	0.750781	0.972643	0.31376	0.0964837	0.32043	0.208457	0.158354		-0.764186	0.588785	0.0457391		10.3954	10.0493	9.81567	9.80634
RIKEN cDNA 8030451F13 gene	8030451F13Rik	mSQ025812	mMC025812	1.95775	1.63669	1.79722	0.227022	0.818483	1.25233	1.03541	0.306778		-0.761813	0.589755	0.0529597		10.7644	11.3657	10.5381	10.0827
xanthine dehydrogenase	Xdh	mSQ004172	mMC004172	2.11206	1.69268	1.90237	0.296547	1.14627	1.13785	1.14206	0.00595533		-0.760312	0.590369	0.0341904		10.7177	11.5461	11.4704	11.2112
RIKEN cDNA 1110015K06 gene	1110015K06Rik	mSQ012105	mMC012105	0.365149	0.287887	0.326518	0.054633	-0.521865	-0.344058	-0.432961	0.125728		-0.75948	0.590709	0.00795121		12.4133	12.3322	11.5583	14.9979
RAB3A interacting protein (rabin3)-like 1	Rab3il1	mSQ022274	mMC022274	0.928139	0.499972	0.714055	0.302759	-0.157044	0.0687578	-0.0441432	0.159666		-0.758199	0.591234	0.0442852		9.10171	10.4266	9.27704	9.15954
mitogen-activated protein kinase 6	Mapk6	mSQ011123	mMC011123	0.472283	0.113257	0.29277	0.25387	-0.326136	-0.604535	-0.465336	0.196858		-0.758106	0.591272	0.0396286		13.6516	14.3648	13.2339	11.6975
coagulation factor II (thrombin) receptor-like 1	F2rl1	mSQ004314	mMC004314	0.823311	1.05551	0.939412	0.164191	-0.0147114	0.379916	0.182602	0.279044		-0.756809	0.591804	0.0402998		8.85672	10.7193	9.61431	9.27638
RIKEN cDNA 4930403C10 gene	4930403C10Rik	mSQ002513	mMC002513	-0.0296846	0.230013	0.100164	0.183634	-0.666384	-0.646488	-0.656436	0.014069		-0.7566	0.591889	0.014186		8.48572	10.1012	8.59065	8.8933
cDNA sequence BC024659	BC024659	mSQ014967	mMR030120	1.39069	1.09119	1.24094	0.211782	0.430246	0.538488	0.484367	0.0765391		-0.756571	0.591901	0.0207771		11.5914	10.9369	11.2282	10.5106
RIKEN cDNA 0610040A22 gene	0610040A22Rik	mSQ008458	mMC008458	0.308666	0.0425529	0.175609	0.18817	-0.638154	-0.518261	-0.578208	0.0847777		-0.753817	0.593033	0.0177482		11.8543	11.5848	10.8092	12.0359
Mus musculus protein disulfide isomerase-related (Pdir), mRNA.""	Pdir	mSQ034183	mMA034183	0.546662	0.526573	0.536618	0.0142048	-0.30833	-0.123238	-0.215784	0.13088		-0.752402	0.593614	0.00748232		9.70014	10.2586	9.38915	11.8813
unknown		mSQ035970	mMO035970	0.549634	0.68732	0.618477	0.0973584	-0.193299	-0.0741275	-0.133713	0.084267		-0.75219	0.593702	0.00716868		9.53502	9.20806	8.83936	8.03454
myosin binding protein C, fast-type ""	Mybpc2	mSQ002590	mMC002590	1.51674	1.5806	1.54867	0.0451523	0.602711	0.99129	0.797001	0.274767		-0.751667	0.593917	0.0311372		10.2929	11.1809	9.94771	9.64276
Mus musculus regulator of G-protein signaling 1 (Rgs1), mRNA.""	Rgs1	mSQ035267	mMA035267	1.01471	0.800012	0.907363	0.151816	0.129154	0.182769	0.155962	0.0379111		-0.751401	0.594026	0.0105015		9.53995	8.64479	9.72914	9.19485
neuronal nitric-oxide synthase isoform mu=nNOS mu {alternatively spliced, exons 16-17, intervening sequence} [mice, differentiated skeletal muscle, mRNA Partial, 108 nt].""	neuronal nitric-oxide synthase isoform mu	mSQ034187	mMA034187	0.519911	0.587774	0.553843	0.0479866	-0.367811	-0.0246077	-0.196209	0.242681		-0.750052	0.594582	0.0251598		12.2706	11.7406	10.5945	11.129
EST AA881470	AA881470	mSQ030376	mMR030376	-0.279473	-0.24152	-0.260497	0.0268367	-1.10535	-0.915426	-1.01039	0.134295		-0.749891	0.594649	0.00813523		10.1336	11.1958	9.67838	10.3505
copine III	Cpne3	mSQ012478	mMC012478	1.17082	1.39012	1.28047	0.15507	0.591704	0.472676	0.53219	0.0841652		-0.748281	0.595313	0.0133454		9.97446	11.4535	9.22656	8.92946
RIKEN cDNA 1110051A18 gene	1110051A18Rik	mSQ011488	mMC011488	0.647087	0.847701	0.747394	0.141856	-0.0392713	0.0375796	-0.000845847	0.0543418		-0.74824	0.595329	0.00999637		9.83814	8.93864	8.12476	8.82553
Mus musculus RIKEN cDNA 1200020A08 gene (1200020A08Rik), mRNA.""	1200020A08Rik	mSQ001462	mMR001462	0.169644	-0.0354447	0.0670998	0.14502	-0.906866	-0.453177	-0.680021	0.320806		-0.747121	0.595791	0.0477016		12.7731	12.1328	11.6703	12.2005
torsin family 1, member B ""	Tor1b	mSQ026855	mMR026855	1.56076	1.59881	1.57978	0.0269119	0.698731	0.972362	0.835547	0.193486		-0.744238	0.596983	0.0163823		10.1295	9.97288	9.97857	9.78199
RIKEN cDNA 4930562C03 gene	4930562C03Rik	mSQ024408	mMC024408	0.535168	0.0535595	0.294364	0.340549	-0.509534	-0.389007	-0.44927	0.0852257		-0.743634	0.597233	0.0478499		10.785	10.0641	11.3456	9.10227
abhydrolase domain containing 5	Abhd5	mSQ017408	mMC017408	0.44832	0.212031	0.330176	0.167082	-0.470186	-0.354495	-0.41234	0.0818059		-0.742516	0.597696	0.014991		11.0886	11.883	11.4593	11.4201
baculoviral IAP repeat-containing 2	Birc2	mSQ026778	mMR026778	-1.03359	-0.824358	-0.928974	0.147949	-1.85646	-1.48612	-1.67129	0.261872		-0.742315	0.597779	0.0365949		9.49496	13.3517	11.6517	10.8395
phosphodiesterase 6D, cGMP-specific, rod, delta ""	Pde6d	mSQ017791	mMC017791	1.18207	1.42861	1.30534	0.174334	0.536167	0.592071	0.564119	0.0395301		-0.741219	0.598234	0.0139356		9.37863	11.0355	10.9478	10.5133
retinoblastoma binding protein 7	Rbbp7	mSQ020249	mMC020249	1.00362	0.654577	0.829099	0.246812	-0.0740734	0.250222	0.0880745	0.229312		-0.741025	0.598314	0.0448325		9.48515	12.3521	8.85218	10.6904
golgi SNAP receptor complex member 2	Gosr2	mSQ013847	mMC013847	1.21745	0.906535	1.06199	0.21985	0.196611	0.446941	0.321776	0.17701		-0.740215	0.59865	0.0328119		11.1717	10.8268	11.1998	10.1446
a disintegrin-like and metalloprotease (reprolysin type) with thrombospondin type 1 motif, 9 ""	Adamts9	mSQ014825	mMC014825	-0.0146943	-0.0812398	-0.047967	0.0470547	-0.824732	-0.750081	-0.787406	0.0527862		-0.739439	0.598972	0.00227083		9.86711	10.8268	9.57368	9.97117
zinc finger protein 259	Zfp259	mSQ030450	mMR030450	-0.246374	-0.0540853	-0.15023	0.135969	-0.960118	-0.815061	-0.887589	0.10257		-0.73736	0.599836	0.0128273		10.5336	11.3661	10.906	11.3133
zinc finger protein (C2H2 type) 276	Zfp276	mSQ028844	mMR028844	0.410371	0.24388	0.327125	0.117727	-0.478344	-0.3409	-0.409622	0.0971872		-0.736747	0.600091	0.0104		12.1346	12.2105	11.4139	12.9361
solute carrier family 25 (mitochondrial carrier, citrate transporter), member 1 ""	Slc25a1	mSQ014899	mMC014899	0.79415	0.922578	0.858364	0.0908122	-0.0127538	0.256645	0.121946	0.190494		-0.736418	0.600228	0.0193464		10.7181	11.4366	10.8143	11.8442
RIKEN cDNA 1110008P08 gene	1110008P08Rik	mSQ007332	mMC007332	0.723981	0.810449	0.767215	0.0611418	-0.0194694	0.0811017	0.0308162	0.0711145		-0.736399	0.600236	0.00400621		11.363	11.1745	11.6976	9.89193
purinergic receptor P2X, ligand-gated ion channel 4 ""	P2rx4	mSQ007592	mMC007592	0.445822	0.765479	0.60565	0.226032	-0.116451	-0.144637	-0.130544	0.0199305		-0.736195	0.600321	0.0221812		9.90407	10.7635	10.4671	15.2825
ribonucleotide reductase M1	Rrm1	mSQ017906	mMC017906	0.43532	0.497295	0.466307	0.0438226	-0.243439	-0.296187	-0.269813	0.0372987		-0.73612	0.600352	0.00152088		8.85856	10.6188	9.91012	9.89897
pseudouridine synthase 1	Pus1	mSQ021266	mMC021266	-0.0755081	-0.132776	-0.104142	0.0404946	-1.03844	-0.641595	-0.840016	0.280609		-0.735874	0.600454	0.0334309		8.81645	10.1358	9.44337	9.61461
ubiquitin associated protein 2-like	Ubap2l	mSQ019644	mMC019644	1.27285	0.945966	1.10941	0.231139	0.195552	0.552548	0.37405	0.252434		-0.735356	0.60067	0.0466968		10.6052	10.2793	10.1294	10.4575
Mus musculus caspase 4, apoptosis-related cysteine protease (Casp4), mRNA.""	Casp4	mSQ031507	mMA031507	1.30907	0.83268	1.07087	0.336857	0.441704	0.231926	0.336815	0.148336		-0.734059	0.60121	0.0530403		10.1025	9.87915	8.93796	10.8252
neuron specific gene family member 1	Nsg1	mSQ013206	mMC013206	-0.232102	-0.124613	-0.178358	0.0760057	-0.802049	-1.02224	-0.912145	0.1557		-0.733788	0.601323	0.013381		8.81474	9.98039	9.57132	9.18372
NADH dehydrogenase (ubiquinone) Fe-S protein 3	Ndufs3	mSQ020554	mMC020554	1.53615	1.26258	1.39936	0.193446	0.788234	0.544143	0.666189	0.172598		-0.733174	0.601579	0.0286027		13.0203	12.6195	12.5137	12.2538
pam, highwire, rpm 1 ""	Phr1	mSQ002137	mMC002137	2.00214	1.89722	1.94968	0.0741857	1.08718	1.34844	1.21781	0.184741		-0.731871	0.602123	0.017531		10.5539	10.9172	10.5597	10.5209
NADH dehydrogenase (ubiquinone) 1 beta subcomplex, 7 ""	Ndufb7	mSQ024275	mMC024275	1.37162	1.0916	1.23161	0.198006	0.562245	0.437424	0.499835	0.088262		-0.731777	0.602162	0.0205945		10.2012	10.6158	9.71964	9.53277
schlafen 1	Slfn1	mSQ016904	mMC016904	0.50795	0.357989	0.432969	0.106038	-0.378525	-0.216338	-0.297431	0.114683		-0.730401	0.602736	0.0110548		11.181	10.9846	10.1916	14.6337
transmembrane protein 25	Tmem25	mSQ004423	mMC004423	0.419753	0.198091	0.308922	0.156739	-0.562768	-0.28007	-0.421419	0.199898		-0.730341	0.602761	0.0277493		10.901	12.3041	9.95763	13.2819
histone 1, H3i ""	Hist1h3i	mSQ024888	mMC024888	-0.635255	-0.189873	-0.412564	0.314933	-1.12199	-1.16312	-1.14255	0.0290815		-0.729988	0.602909	0.0412094		11.2505	11.0984	10.8688	9.84461
RIKEN cDNA 0610009F21 gene	0610009F21Rik	mSQ002737	mMC002737	0.337015	0.136286	0.236651	0.141937	-0.703833	-0.281975	-0.492904	0.298299		-0.729555	0.60309	0.0445185		10.5649	10.1	9.49925	10.0025
Mus musculus 10 days embryo whole body cDNA, RIKEN full-length enriched library, clone:2610305J08 product:thymopoietin, full insert sequence.""		mSQ032799	mMA032799	1.98773	1.96862	1.97818	0.0135152	1.07245	1.42536	1.2489	0.249543		-0.729273	0.603208	0.0270015		9.33357	10.889	9.49664	10.3157
ATPase, Ca++-sequestering ""	Atp2c1	mSQ030476	mMR030476	-0.12578	-0.398539	-0.26216	0.192869	-1.08487	-0.894943	-0.989905	0.134297		-0.727745	0.603847	0.0241959		10.876	11.8738	11.7521	11.1066
thioredoxin domain containing 1	Txndc1	mSQ021130	mMC021130	0.636247	0.454774	0.545511	0.12832	0.0152312	-0.378518	-0.181643	0.278423		-0.727154	0.604094	0.039273		13.139	12.6489	12.6303	11.9069
cardiomyopathy associated 1	Cmya1	mSQ003882	mMC003882	0.614358	0.537349	0.575853	0.0544537	0.0504029	-0.350995	-0.150296	0.283831		-0.726149	0.604515	0.035442		9.03601	9.48814	8.97469	10.0913
mitogen activated protein kinase kinase kinase 5	Map3k5	mSQ021393	mMC021393	0.556936	0.938289	0.747613	0.269657	0.120728	-0.0769789	0.0218746	0.1398		-0.725738	0.604688	0.0387669		8.95999	10.8443	8.84695	8.57471
RIKEN cDNA 2510010F15 gene	2510010F15Rik	mSQ030550	mMR030550	0.220299	0.0940609	0.15718	0.0892641	-0.37079	-0.763963	-0.567377	0.278016		-0.724557	0.605183	0.0362425		12.7234	12.2838	12.3787	11.3767
phosphodiesterase 8A	Pde8a	mSQ011905	mMC011905	-0.333486	0.093765	-0.119861	0.302112	-0.98223	-0.705401	-0.843816	0.195747		-0.723955	0.605435	0.0522944		11.3537	11.4364	11.0618	10.2485
MKIAA0723 protein (Fragment).	Matr3	mSQ031917	mMA031917	2.04879	1.91613	1.98246	0.0938047	1.16664	1.35128	1.25896	0.130559		-0.723506	0.605624	0.0119043		10.3018	10.7256	10.7783	10.2712
granzyme B	Gzmb	mSQ017291	mMC017291	0.561633	0.563771	0.562702	0.00151167	-0.246277	-0.0729171	-0.159597	0.122584		-0.722299	0.606131	0.00704981		9.30049	9.69182	10.2237	9.81441
pleckstrin homology-like domain, family A, member 2 ""	Phlda2	mSQ014976	mMC014976	0.551373	0.686466	0.618919	0.0955249	-0.34695	0.146084	-0.100433	0.348628		-0.719352	0.60737	0.0532348		10.1082	9.91858	8.78484	9.43431
discs, large homolog 4 (Drosophila) ""	Dlgh4	mSQ029984	mMR029984	0.934064	0.426414	0.680239	0.358963	-0.0164452	-0.0607125	-0.0385788	0.0313017		-0.718817	0.607595	0.0530145		9.2728	9.01061	9.56632	10.4039
Mice minute virus, complete genome.""	MMVgp3	mSQ036820	mVI036820	0.785075	0.690317	0.737696	0.0670039	0.0371605	0.00090242	0.0190315	0.0256384		-0.718664	0.60766	0.00247285		10.3759	9.63372	9.5286	8.65606
RIKEN cDNA 2600011E07 gene	2600011E07Rik	mSQ012276	mMC012276	0.249487	0.565036	0.407262	0.223127	-0.325577	-0.295332	-0.310454	0.0213866		-0.717716	0.608059	0.0227341		9.83094	9.14403	8.62901	8.61417
RGM domain family, member C ""	Rgmc	mSQ004090	mMC004090	0.95607	1.2965	1.12629	0.240721	0.355268	0.462286	0.408777	0.0756727		-0.717509	0.608146	0.0283188		9.95793	10.1992	9.82169	9.40375
cDNA sequence BC004012	BC004012	mSQ012295	mMC012295	0.338682	0.00850252	0.173592	0.233472	-0.433328	-0.653365	-0.543346	0.15559		-0.716939	0.608387	0.0343841		12.1648	13.0054	12.2807	12.4882
myosin, heavy polypeptide 7, cardiac muscle, beta ""	Myh7	mSQ030049	mMR030049	0.729342	0.824442	0.776892	0.067246	-0.00955805	0.130083	0.0602625	0.0987412		-0.71663	0.608517	0.006806		9.50069	10.0878	8.38218	9.65501
Mus musculus tyrosine 3-monooxygenase/tryptophan 5-monooxygenase activation protein, zeta polypeptide (Ywhaz), mRNA.""	Ywhaz	mSQ000146	mCM000146	0.109348	0.155964	0.132656	0.0329619	-0.664568	-0.503242	-0.583905	0.114075		-0.716561	0.608546	0.00672672		8.98018	10.1775	8.71878	9.73772
integrin, alpha 11 ""	Itga11	mSQ022284	mMC022284	0.706025	0.844633	0.775329	0.0980101	-0.182112	0.300108	0.0589981	0.340981		-0.716331	0.608643	0.0519445		9.9868	9.91713	10.2973	8.90124
Mus musculus RIKEN cDNA 1810007M14 gene (1810007M14Rik), mRNA.""	1810007M14Rik	mSQ035395	mMA035395	1.23989	0.969272	1.10458	0.191353	0.226069	0.550606	0.388337	0.229483		-0.716241	0.608681	0.0385441		9.00556	9.65292	9.43532	8.80931
RIKEN cDNA 4931406P16 gene	4931406P16Rik	mSQ002431	mMC002431	0.519689	0.608444	0.564066	0.0627595	-0.0202625	-0.283433	-0.151848	0.18609		-0.715914	0.608819	0.0178132		9.88078	11.0237	10.9525	10.8458
RIKEN cDNA C430049A07 gene	C430049A07Rik	mSQ008193	mMC008193	0.406905	0.203921	0.305413	0.143531	-0.407922	-0.412756	-0.410339	0.0034184		-0.715752	0.608888	0.00976521		11.5117	11.851	11.3568	13.6677
myeloid differentiation primary response gene 88	Myd88	mSQ007880	mMC007880	1.01911	0.827705	0.923406	0.135342	0.419728	-0.00293794	0.208395	0.29887		-0.71501	0.609201	0.0455575		12.057	12.2483	11.5408	15.8051
protein kinase, X-linked ""	Prkx	mSQ022629	mMC022629	1.16881	1.53357	1.35119	0.257926	0.574298	0.699756	0.637027	0.0887125		-0.714162	0.609559	0.0329072		9.52558	9.61818	10.1161	9.34937
hexosaminidase B	Hexb	mSQ012428	mMC012428	1.89751	2.24614	2.07183	0.246517	1.39782	1.31872	1.35827	0.0559291		-0.713555	0.609816	0.0286999		9.94064	11.0404	11.0275	10.4787
breast cancer metastasis-suppressor 1	Brms1	mSQ025546	mMC025546	0.104722	-0.0228273	0.0409475	0.0901913	-0.689008	-0.656115	-0.672561	0.0232586		-0.713509	0.609835	0.00420654		12.6014	12.1064	11.9012	11.6441
Mus musculus acetyl-Coenzyme A acetyltransferase 2 (Acat2), mRNA.""	Acat2	mSQ032898	mMA032898	0.528762	0.763257	0.64601	0.165813	0.0368022	-0.165699	-0.0644483	0.14319		-0.710458	0.611126	0.0222013		8.51127	9.26124	9.08298	8.40514
interleukin 13 receptor, alpha 2 ""	Il13ra2	mSQ013213	mMC013213	0.922255	1.13755	1.0299	0.152237	0.408035	0.233551	0.320793	0.123379		-0.70911	0.611697	0.0180628		9.25508	9.70265	9.71203	9.83891
solute carrier family 25 (mitochondrial carrier, Graves disease autoantigen), member 16 ""	Slc25a16	mSQ004407	mMC004407	0.934884	1.15869	1.04679	0.158258	0.502785	0.1733	0.338042	0.232981		-0.708747	0.611851	0.0353445		9.00491	11.2043	10.1581	9.98909
RIKEN cDNA 4933417N07 gene	4933417N07Rik	mSQ020531	mMC020531	0.529421	0.367802	0.448612	0.114282	-0.246775	-0.273	-0.259888	0.0185439		-0.708499	0.611956	0.00654498		10.0559	9.65961	9.33053	9.45837
large tumor suppressor 2	Lats2	mSQ030165	mMR030165	0.814051	0.833309	0.82368	0.0136174	0.231233	-0.000441739	0.115396	0.163819		-0.708285	0.612047	0.0129455		9.89617	10.0968	9.2902	15.8546
RIKEN cDNA 1700092K14 gene	1700092K14Rik	mSQ004316	mMC004316	0.25067	0.61312	0.431895	0.25629	-0.404899	-0.143358	-0.274128	0.184937		-0.706023	0.613007	0.043638		8.65437	10.1843	8.28905	8.5512
citrate synthase	Cs	mSQ017280	mMC017280	0.0182544	0.0957054	0.0569799	0.0547661	-0.809137	-0.488674	-0.648906	0.226601		-0.705886	0.613066	0.0252224		13.1684	13.064	12.6854	12.4705
synaptopodin 2-like	Synpo2l	mSQ017707	mMC017707	0.751885	0.881428	0.816656	0.0916002	0.136541	0.0860527	0.111297	0.0357005		-0.70536	0.61329	0.0047869		9.6123	10.3435	9.98679	9.94262
RIKEN cDNA 2010010M04 gene	2010010M04Rik	mSQ028128	mMR028128	0.181542	0.279525	0.230534	0.0692842	-0.591266	-0.355114	-0.47319	0.166984		-0.703724	0.613985	0.0157253		10.6339	11.2143	10.3676	9.97051
RIKEN cDNA 4930463M05 gene	4930463M05Rik	mSQ015760	mMC015760	-0.189913	0.195454	0.00277026	0.272495	-0.82222	-0.576654	-0.699437	0.173642		-0.702207	0.614631	0.04578		9.34901	10.6026	9.09428	9.53603
Mus musculus transcription factor A, mitochondrial (Tfam), mRNA.""	Tfam	mSQ035288	mMA035288	1.45256	1.48875	1.47066	0.02559	0.544905	0.997372	0.771138	0.319943		-0.699517	0.615778	0.0455544		9.88452	10.2949	11.0594	9.98266
serine hydrolase-like	Serhl	mSQ018350	mMC025714	0.827752	0.867899	0.847825	0.028388	0.187278	0.110681	0.148979	0.054162		-0.698846	0.616065	0.00190324		9.58995	9.81888	8.60883	8.63478
RIKEN cDNA 4930568D16 gene	4930568D16Rik	mSQ006563	mMC006563	0.879718	0.418147	0.648933	0.32638	-0.0673486	-0.0320811	-0.0497148	0.0249378		-0.698648	0.616149	0.0472308		10.1146	8.93553	9.56994	9.33644
poly (ADP-ribose) polymerase family, member 16 ""	Parp16	mSQ005124	mMC005124	0.428358	0.743442	0.5859	0.222798	-0.0893001	-0.134453	-0.111876	0.0319276		-0.697776	0.616522	0.0241427		9.0237	8.82188	9.4954	9.0842
apurinic/apyrimidinic endonuclease 2	Apex2	mSQ030475	mMR030475	-0.320377	-0.372048	-0.346212	0.0365373	-0.812212	-1.27335	-1.04278	0.326077		-0.696571	0.617037	0.0476706		10.0336	11.0131	11.2995	10.4721
RIKEN cDNA 1700015C15 gene	1700015C15Rik	mSQ013962	mMC013962	0.424809	0.746195	0.585502	0.227254	-0.158349	-0.0574918	-0.10792	0.0713165		-0.693422	0.618385	0.0271186		8.56785	10.1112	9.48084	9.51436
abhydrolase domain containing 4	Abhd4	mSQ014923	mMC014923	0.481538	0.520081	0.500809	0.0272539	-0.171252	-0.21115	-0.191201	0.0282119		-0.69201	0.618991	0.000801344		10.4187	10.9905	10.4222	10.6908
dysferlin	Dysf	mSQ006769	mMC006769	0.688519	0.9089	0.79871	0.155833	0.223422	-0.00967254	0.106875	0.164823		-0.691835	0.619066	0.0248844		11.5418	14.5899	13.4996	13.0938
hook homolog 1 (Drosophila)	Hook1	mSQ030647	mMR030647	0.680226	0.418427	0.549326	0.18512	-0.181671	-0.101747	-0.141709	0.0565145		-0.691035	0.619409	0.0185297		10.9402	10.2195	10.5721	9.76113
pre-B-cell leukemia transcription factor interacting protein 1	Pbxip1	mSQ017292	mMC017292	0.770731	0.627497	0.699114	0.101282	-0.105625	0.124335	0.00935514	0.162606		-0.689759	0.619957	0.0182355		10.8934	10.8035	12.8522	9.94313
Mus musculus asparagine synthetase (Asns), mRNA.""	Asns	mSQ033102	mMA033102	0.729893	1.00419	0.867042	0.193958	-0.00897951	0.366008	0.178514	0.265156		-0.688527	0.620487	0.0487361		8.68355	10.5246	8.9935	9.3706
Mus musculus transcription factor 7, T-cell specific (Tcf7), mRNA.""	Tcf7	mSQ032340	mMA032340	-0.569872	-0.593887	-0.58188	0.0169813	-1.49095	-1.04975	-1.27035	0.31198		-0.688471	0.620511	0.0446924		13.8216	12.7847	12.0873	12.887
retinitis pigmentosa GTPase regulator interacting protein 1	Rpgrip1	mSQ028054	mMR028054	0.40073	0.16686	0.283795	0.16537	-0.510333	-0.295522	-0.402927	0.151894		-0.686723	0.621264	0.0247599		11.6026	10.8419	10.7655	11.1222
RIKEN cDNA 0610037L13 gene	0610037L13Rik	mSQ025292	mMC025292	-0.308948	-0.555185	-0.432066	0.174116	-1.26369	-0.972862	-1.11828	0.205646		-0.686209	0.621485	0.0345952		10.3463	11.2333	11.2213	10.5788
Mus musculus RAB, member of RAS oncogene family-like 4 (Rabl4), mRNA.""	Rabl4	mSQ035673	mMA035673	-0.382063	-0.116283	-0.249173	0.187935	-1.00033	-0.867666	-0.933998	0.0938076		-0.684825	0.622081	0.0219795		10.3872	10.1627	10.3148	9.81553
RIKEN cDNA 2610027L16 gene	2610027L16Rik	mSQ004765	mMC004765	-0.531768	-0.985687	-0.758728	0.320969	-1.41918	-1.46783	-1.44351	0.0344019		-0.684778	0.622102	0.0477329		10.1945	10.4111	10.3617	9.78346
parvin, beta ""	Parvb	mSQ006763	mMC006763	0.447309	0.240403	0.343856	0.146305	-0.52305	-0.158534	-0.340792	0.257752		-0.684648	0.622158	0.0411487		10.8591	12.0515	10.8324	13.1338
DNA segment, Chr X, ERATO Doi 697, expressed ""	DXErtd697e	mSQ028716	mMR028716	-0.140821	-0.0454539	-0.0931374	0.0674346	-0.584305	-0.969582	-0.776943	0.272432		-0.683806	0.622521	0.0374436		10.5777	10.3625	9.87345	9.55485
claudin 1	Cldn1	mSQ005903	mMC005903	2.26298	2.25094	2.25696	0.00851979	1.6389	1.51261	1.57575	0.0892971		-0.681206	0.623644	0.00427947		11.7019	11.9232	11.6161	10.6742
Mus musculus, Similar to Protein kinase C beta, clone IMAGE:1445957, mRNA.""		mSQ034823	mMA034823	0.835144	1.13099	0.983067	0.209194	0.377142	0.226695	0.301918	0.106382		-0.681148	0.623669	0.0272731		10.2259	10.3065	10.3718	9.67112
potassium channel tetramerisation domain containing 8	Kctd8	mSQ008667	mMC008667	0.899626	0.58175	0.740688	0.224772	-0.0112609	0.13041	0.0595744	0.100176		-0.681114	0.623684	0.0297511		9.08877	9.88625	8.33075	10.1124
Wolf-Hirschhorn syndrome candidate 2 (human)	Whsc2	mSQ030499	mMR030499	-0.589035	-0.732297	-0.660666	0.101301	-1.34822	-1.33522	-1.34172	0.00919626		-0.681052	0.62371	0.00548506		11.4161	12.8472	12.1033	10.8814
solute carrier family 27 (fatty acid transporter), member 3 ""	Slc27a3	mSQ009238	mMC009238	0.746006	0.702137	0.724072	0.0310203	-0.158193	0.247672	0.0447399	0.28699		-0.679332	0.624454	0.0398213		11.6012	11.3793	11.3853	16
dihydrolipoamide S-acetyltransferase (E2 component of pyruvate dehydrogenase complex)	Dlat	mSQ003666	mMC003666	-0.799303	-0.548528	-0.673915	0.177325	-1.34278	-1.36236	-1.35257	0.0138462		-0.678651	0.624749	0.0163354		9.17587	10.4613	10.2449	9.87258
splicing factor, arginine/serine-rich 8 ""	Sfrs8	mSQ022400	mMC022400	0.874861	0.463172	0.669017	0.291108	-0.0931752	0.0750065	-0.00908433	0.118922		-0.678101	0.624987	0.0464009		9.42377	8.98784	9.89803	10.4202
zinc finger, CCHC domain containing 14 ""	Zcchc14	mSQ031225	mMR031225	0.922987	1.25689	1.08994	0.236105	0.311619	0.512064	0.411841	0.141736		-0.678098	0.624989	0.0367438		9.3047	10.5721	7.99933	9.10882
RIKEN cDNA 2810453L12 gene	2810453L12Rik	mSQ001821	mMC001821	-0.30413	0.064462	-0.119834	0.260634	-0.935957	-0.659393	-0.797675	0.19556		-0.677841	0.6251	0.0493629		9.72125	10.6731	8.87896	9.01961
zinc finger, CCHC domain containing 11 ""	Zcchc11	mSQ025209	mMC025209	0.934874	0.527485	0.73118	0.288068	0.15489	-0.0471398	0.0538753	0.142857		-0.677304	0.625333	0.0483161		9.1137	8.62414	9.29914	8.72424
RIKEN cDNA 9430078K10 gene	9430078K10Rik	mSQ030635	mMR030635	0.186616	-0.152654	0.0169808	0.2399	-0.678719	-0.640456	-0.659588	0.0270562		-0.676569	0.625652	0.0290827		10.709	9.30457	10.1666	9.23714
transcription factor-like 4	Tcfl4	mSQ005792	mMC005792	0.141427	-0.140201	0.000613068	0.199141	-0.610707	-0.740725	-0.675716	0.091937		-0.676329	0.625756	0.0243863		10.602	11.5103	11.1163	10.9634
RIKEN cDNA 5730445M16 gene	5730445M16Rik	mSQ009860	mMC009860	1.08228	1.39624	1.23926	0.222007	0.630926	0.496341	0.563633	0.0951657		-0.675629	0.626059	0.0291838		9.0623	9.61691	10.5644	9.76671
Mus musculus carbonic anhydrase 9 (Car9), mRNA.""	Car9	mSQ033950	mMA033950	0.6824	1.06367	0.873033	0.269597	0.119908	0.278268	0.199088	0.111977		-0.673946	0.62679	0.0411933		8.36466	10.6582	7.99707	9.01394
Mus musculus U5 small nuclear ribonucleoprotein (Snrp116), mRNA.""	Snrp116	mSQ034858	mMA034858	0.636346	0.516162	0.576254	0.0849826	-0.0955678	-0.097942	-0.0967549	0.00167881		-0.673009	0.627197	0.00394067		11.5764	11.0834	10.4733	10.8865
RIKEN cDNA 1100001H23 gene	1100001H23Rik	mSQ013687	mMC013687	3.04758	2.85719	2.95239	0.134624	2.14518	2.41358	2.27938	0.189789		-0.673009	0.627197	0.0274469		10.4466	11.7095	11.6981	11.3175
tetratricopeptide repeat domain 15	Ttc15	mSQ010662	mMC010662	-0.67523	-0.482111	-0.57867	0.136556	-1.44448	-1.05862	-1.25155	0.272842		-0.672883	0.627252	0.0446259		10.3061	11.2853	11.1647	11.3848
retinol dehydrogenase 12	Rdh12	mSQ001664	mMC001664	0.632863	0.517425	0.575144	0.0816274	-0.0335475	-0.160369	-0.0969583	0.0896764		-0.672102	0.627591	0.00794479		10.1039	9.75863	10.0978	10.0881
unknown		mSQ010682	mCN010682	0.337553	0.516085	0.426819	0.126241	-0.142526	-0.346894	-0.24471	0.14451		-0.671529	0.627841	0.0192418		8.52265	9.87622	8.2573	8.51963
Rhesus blood group-associated B glycoprotein	Rhbg	mSQ002243	mMC002243	0.931885	0.808945	0.870415	0.0869319	0.103305	0.295144	0.199225	0.135651		-0.67119	0.627989	0.0138113		10.315	9.83801	9.88711	9.7204
Mus musculus flotillin 1 (Flot1), mRNA.""	Flot1	mSQ035048	mMA035048	0.660796	0.619886	0.640341	0.0289275	-0.0572452	-0.00218971	-0.0297175	0.0389301		-0.670059	0.628481	0.00130471		9.93832	9.96402	10.1389	15.8337
Mus musculus 10 days neonate medulla oblongata cDNA, RIKEN full-length enriched library, clone:B830029I03 product:hypothetical G-protein beta WD-40 repeats containing protein, full insert sequence.""		mSQ035183	mMA035183	0.967146	0.750234	0.85869	0.15338	0.135431	0.244995	0.190213	0.0774734		-0.668478	0.62917	0.0157433		10.0249	8.61573	10.6701	9.19542
cDNA sequence BC034068	BC034068	mSQ016571	mMC016571	0.73698	0.643022	0.690001	0.0664384	-0.199583	0.245075	0.022746	0.31442		-0.667255	0.629704	0.0495235		10.7495	9.91503	9.77737	10.1151
poly (ADP-ribose) glycohydrolase	Parg	mSQ030462	mMR030462	0.901116	0.785111	0.843114	0.0820281	0.216887	0.136349	0.176618	0.0569494		-0.666496	0.630035	0.00551929		10.6092	11.1068	11.0816	11.136
cDNA sequence BC024561	BC024561	mSQ016089	mMC016089	0.344727	0.502129	0.423428	0.1113	-0.195371	-0.289644	-0.242508	0.0666607		-0.665936	0.63028	0.00922657		8.88292	8.919	8.86782	8.26117
RIKEN cDNA C330027G06 gene	C330027G06Rik	mSQ025023	mMC025023	0.911088	0.882797	0.896943	0.0200046	0.123347	0.339219	0.231283	0.152645		-0.66566	0.6304	0.0128584		8.58243	10.0066	8.33761	9.10807
Mus musculus nipsnap homolog 3B (C. elegans) (Nipsnap3b), mRNA.""	Nipsnap3b	mSQ031723	mMA031723	1.128	0.958207	1.0431	0.120059	0.266377	0.492046	0.379211	0.159571		-0.66389	0.631174	0.0211914		9.21581	10.1187	9.84652	10.0726
Niemann Pick type C1	Npc1	mSQ001746	mMC001746	0.0830323	-0.265789	-0.0913786	0.246654	-0.818695	-0.691696	-0.755195	0.0898013		-0.663817	0.631206	0.0350325		10.8775	11.6869	11.0766	11.4784
EMPTY	EMPTY	EMPTY	empty	0.638347	0.451784	0.545065	0.13192	-0.138328	-0.0989085	-0.118618	0.0278737		-0.663683	0.631265	0.0100095		8.83792	8.10716	9.1546	8.03728
early B-cell factor 1	Ebf1	mSQ002538	mMC002538	0.0248088	-0.149589	-0.0623903	0.123318	-0.749534	-0.70223	-0.725882	0.033449		-0.663492	0.631348	0.00902141		8.71364	9.80048	9.99606	9.07368
adenylosuccinate synthetase like 1	Adssl1	mSQ006541	mMC006541	0.517708	0.0850098	0.301359	0.305964	-0.276193	-0.447972	-0.362083	0.121466		-0.663442	0.63137	0.0521058		11.9392	11.3392	11.0971	10.6859
Mus musculus RIKEN cDNA 4632409L19 gene, mRNA (cDNA clone IMAGE:6412685), partial cds.""	4632409L19Rik	mSQ035085	mMA035085	0.0823294	-0.151807	-0.0347387	0.165559	-0.871612	-0.52422	-0.697916	0.245643		-0.663177	0.631486	0.0434734		11.9193	11.3075	10.0646	11.2865
schwannomin interacting protein 1	Schip1	mSQ003431	mMC003431	0.365416	0.582296	0.473856	0.153357	-0.285824	-0.0907455	-0.188285	0.137941		-0.662141	0.63194	0.0226265		10.0258	9.55995	9.22366	9.30008
SERTA domain containing 1	Sertad1	mSQ014349	mMC014349	0.916503	0.491839	0.704171	0.300283	0.084406	0.00120901	0.0428075	0.0588292		-0.661363	0.632281	0.0462155		10.7529	10.9272	11.0053	10.8448
granule cell antiserum positive 10	Gcap10	mSQ030799	mMR030799	0.76955	0.428101	0.598825	0.241441	-0.00756681	-0.116764	-0.0621655	0.0772142		-0.660991	0.632444	0.0331523		10.4337	10.0014	9.6897	8.47604
ADP-ribosylation factor-like 5	Arl5	mSQ002412	mMR029891	1.0155	1.16271	1.08911	0.104097	0.322603	0.535075	0.428839	0.150241		-0.660266	0.632762	0.0181231		10.3337	10.4096	11.0293	9.85562
GPI anchor attachment protein 1	Gpaa1	mSQ008768	mMC008768	1.15593	0.810325	0.98313	0.244382	0.245208	0.40059	0.322899	0.109872		-0.660231	0.632777	0.0366998		12.1531	12.2352	11.1604	12.1877
bone gamma-carboxyglutamate protein 2	Bglap2	mSQ026394	mMR026394	0.49877	0.565863	0.532317	0.0474417	-0.320951	0.0674574	-0.126747	0.274647		-0.659064	0.633289	0.0394861		8.75175	10.1649	8.34886	9.39927
Mus musculus RIKEN cDNA 2310010P21 gene (2310010P21Rik), mRNA.""	2310010P21Rik	mSQ033621	mMA033621	0.564665	0.746786	0.655726	0.128779	-0.00495354	-0.000967749	-0.00296065	0.00281838		-0.658686	0.633455	0.00929479		9.37101	9.07158	8.82819	16
small nuclear ribonucleoprotein D2	Snrpd2	mSQ024886	mMC024886	0.197204	0.232682	0.214943	0.0250865	-0.516557	-0.370661	-0.443609	0.103164		-0.658552	0.633514	0.00637383		13.4547	12.729	12.5812	12.579
insulin-like growth factor binding protein 5	Igfbp5	mSQ030084	mMR030084	2.02127	1.81406	1.91767	0.146522	1.05939	1.45896	1.25917	0.282538		-0.658496	0.633538	0.0498248		13.7509	12.6739	12.6229	11.6414
dedicator of cytokinesis 5	Dock5	mSQ011173	mMC011173	0.152847	0.221353	0.1871	0.048441	-0.266434	-0.675018	-0.470726	0.288913		-0.657826	0.633833	0.0432435		8.95686	8.12178	8.30493	8.93328
RIKEN cDNA C130089K02 gene	C130089K02Rik	mSQ010724	mMC010724	0.0506223	0.32687	0.188746	0.195337	-0.467609	-0.470224	-0.468916	0.0018493		-0.657662	0.633905	0.0206968		9.03689	9.07895	9.30211	9.58989
stromal membrane-associated protein 1	Smap1	mSQ019080	mMC019080	1.9454	1.58754	1.76647	0.253046	1.00969	1.20859	1.10914	0.140637		-0.657325	0.634053	0.0424139		11.6544	11.7309	11.8451	10.6537
numb gene homolog (Drosophila)	Numb	mSQ010471	mMC010471	0.288749	0.292517	0.290633	0.00266404	-0.165993	-0.567215	-0.366604	0.283707		-0.657237	0.634091	0.0409467		11.2121	12.7297	12.5875	12.3546
oligodendrocyte transcription factor 3	Olig3	mSQ002726	mMC002726	0.0735284	0.219447	0.146488	0.10318	-0.596529	-0.423657	-0.510093	0.122239		-0.656581	0.63438	0.0142096		9.32691	9.56705	8.43891	9.85374
RIKEN cDNA A930028O11 gene	A930028O11Rik	mSQ005096	mMC005096	0.4263	0.578624	0.502462	0.107709	-0.26271	-0.0454776	-0.154094	0.153606		-0.656555	0.634391	0.0192417		9.22175	9.44779	9.05178	15.3679
olfactory receptor 450	Olfr450	mSQ022829	mMC022829	0.0513578	0.437947	0.244652	0.27336	-0.341927	-0.481863	-0.411895	0.0989493		-0.656548	0.634395	0.0428152		8.57183	9.62852	9.00953	8.92773
RIKEN cDNA 1110014L17 gene	1110014L17Rik	mSQ013307	mMC013307	1.41479	1.21978	1.31728	0.137893	0.702916	0.618669	0.660792	0.0595713		-0.65649	0.63442	0.0125958		10.2125	9.81201	9.95235	9.7171
cDNA sequence BC014795	BC014795	mSQ020038	mMC020038	0.849454	1.11546	0.982458	0.188097	0.144336	0.509219	0.326778	0.258011		-0.655681	0.634776	0.0504678		10.8434	11.034	10.8873	10.4415
genetic suppressor element 1	Gse1	mSQ018868	mMC018868	-0.453836	-0.224135	-0.338985	0.162423	-0.890572	-1.09846	-0.994515	0.146997		-0.65553	0.634842	0.025779		8.01203	10.6686	9.53022	9.46051
exportin 6	Xpo6	mSQ013392	mMC013392	1.03743	0.976784	1.00711	0.0428815	0.406718	0.298501	0.35261	0.0765209		-0.654497	0.635297	0.00443088		10.7311	10.3726	10.8324	9.74408
Rat cytomegalovirus Maastricht, complete genome.""	r171.1	mSQ036802	mVI036802	1.08858	0.704669	0.896623	0.271463	0.108986	0.378673	0.24383	0.190698		-0.652793	0.636048	0.054258		9.90315	10.0407	9.02458	9.91627
cDNA sequence BC026657	BC026657	mSQ012007	mMC012007	-0.303696	-0.456075	-0.379886	0.107748	-0.811334	-1.25354	-1.03244	0.312686		-0.652551	0.636155	0.0540108		10.7165	11.8259	11.8923	11.4922
RIKEN cDNA 1500016F02 gene	1500016F02Rik	mSQ007889	mMC007889	-0.490764	-0.139148	-0.314956	0.24863	-0.851149	-1.08323	-0.967188	0.164103		-0.652231	0.636295	0.0451945		9.5581	10.3291	9.29149	9.48664
RIKEN cDNA 9030024J15 gene	9030024J15Rik	mSQ013593	mMC013593	-0.103891	0.119412	0.00776055	0.157899	-0.732419	-0.556168	-0.644294	0.124628		-0.652054	0.636374	0.0222188		11.6504	12.7814	12.4565	10.8424
G protein-coupled receptor 30	Gpr30	mSQ001598	mMC001598	0.0665499	-0.12641	-0.0299298	0.136443	-0.861477	-0.501789	-0.681633	0.254338		-0.651704	0.636528	0.0428288		8.97373	9.8043	8.79084	10.0896
fem-1 homolog c (C.elegans)	Fem1c	mSQ022884	mMC022884	0.535959	0.248229	0.392094	0.203456	-0.301548	-0.217601	-0.259575	0.0593592		-0.651668	0.636544	0.0245143		11.5143	11.0849	11.4585	10.1497
DEAD (Asp-Glu-Ala-Asp) box polypeptide 55	Ddx55	mSQ029312	mMR029312	-0.734694	-0.987561	-0.861128	0.178804	-1.36	-1.66536	-1.51268	0.215923		-0.65155	0.636596	0.0407111		10.3317	10.9446	11.0886	10.3348
cDNA sequence BC022765	BC022765	mSQ011270	mMC011270	0.660622	0.228485	0.444554	0.305567	-0.192842	-0.219988	-0.206415	0.0191948		-0.650969	0.636852	0.0475453		9.5219	8.67043	8.27623	9.3073
RIKEN cDNA 2700094F01 gene	2700094F01Rik	mSQ030340	mMR030340	-1.18557	-1.17756	-1.18157	0.00566416	-1.96541	-1.69818	-1.83179	0.188958		-0.650225	0.637181	0.0198799		10.367	11.4795	10.6416	10.5466
Mus musculus transcription factor B2, mitochondrial (Tfb2m), mRNA.""	Tfb2m	mSQ034151	mMA034151	1.14726	1.08865	1.11796	0.0414474	0.441148	0.496342	0.468745	0.0390283		-0.64921	0.637629	0.00191146		9.44801	8.78261	9.51794	10.1677
zinc finger, DHHC domain containing 21 ""	Zdhhc21	mSQ005023	mMC005023	0.994236	1.29938	1.14681	0.21577	0.529235	0.470362	0.499798	0.0416291		-0.64701	0.638603	0.0265615		9.03925	10.0137	10.1136	10.0145
serine (or cysteine) proteinase inhibitor, clade A, member 3K ""	Serpina3k	mSQ026035	mMC026035	0.730701	0.351669	0.541185	0.268016	-0.00964569	-0.201822	-0.105734	0.135889		-0.646919	0.638643	0.0465335		9.42772	8.74074	8.5195	11.4043
RIKEN cDNA 4930451A13 gene	4930451A13Rik	mSQ025837	mMC025837	-0.140656	-0.42389	-0.282273	0.200277	-0.989972	-0.868368	-0.92917	0.085987		-0.646897	0.638653	0.0261714		12.6943	12.9355	12.8378	11.5654
histocompatibility 2, class II, locus Mb2 ""	H2-DMb2	mSQ021801	mMC021801	0.463536	0.442717	0.453126	0.0147214	-0.291579	-0.0948047	-0.193192	0.13914		-0.646318	0.638909	0.0113199		9.78289	10.1325	9.62334	14.7766
down-regulated by Ctnnb1, a ""	Drctnnb1a	mSQ020383	mMC020383	0.338291	0.29064	0.314466	0.0336945	-0.32439	-0.339309	-0.33185	0.0105488		-0.646315	0.63891	0.000744401		10.9745	11.6054	11.2401	11.3261
RIKEN cDNA 1810074P20 gene	1810074P20Rik	mSQ025387	mMC025387	-1.19162	-1.12803	-1.15983	0.0449639	-1.76851	-1.84337	-1.80594	0.0529353		-0.64611	0.639001	0.00286405		10.0158	11.2556	10.6701	10.4984
Mitogen activated protein kinase 7 transcript variant D.	Mapk7	mSQ032467	mMA032467	0.300291	0.527119	0.413705	0.160392	-0.269296	-0.194598	-0.231947	0.05282		-0.645652	0.639204	0.0162709		8.54034	9.91252	8.77951	11.8704
RIKEN cDNA 4930564G21 gene	4930564G21Rik	mSQ017561	mMC017561	0.278346	0.330618	0.304482	0.0369618	-0.480138	-0.202145	-0.341142	0.196571		-0.645624	0.639216	0.0223946		8.05756	8.88799	8.46013	8.48592
leukotriene B4 receptor 2	Ltb4r2	mSQ026874	mMR026874	0.030679	-0.3274	-0.14836	0.2532	-0.86284	-0.724714	-0.793777	0.0976696		-0.645417	0.639308	0.0390878		9.83824	10.8508	9.72769	9.83431
cDNA sequence BC026370	BC026370	mSQ021618	mMC021618	0.889133	0.611956	0.750544	0.195994	-0.0621001	0.273945	0.105923	0.23762		-0.644622	0.63966	0.0488576		8.9188	10.1383	10.5249	11.0209
unknown		mSQ035987	mMO035987	0.23283	0.624266	0.428548	0.276787	-0.169756	-0.262207	-0.215981	0.0653731		-0.64453	0.639701	0.0425546		10.2312	10.3112	8.90477	8.68387
unknown		mSQ036940	mCD037229	-0.0275597	-0.0804511	-0.0540054	0.0373999	-0.53766	-0.859145	-0.698403	0.227324		-0.644397	0.63976	0.0291842		8.64498	9.69232	8.43203	8.53454
RIKEN cDNA C530042K13 gene	C530042K13Rik	mSQ006001	mMC006001	0.26613	0.400487	0.333309	0.0950051	-0.234688	-0.387205	-0.310946	0.107846		-0.644255	0.639823	0.0119959		9.35771	8.96578	8.31699	9.37126
calnexin	Canx	mSQ027670	mMR027670	-0.609528	-0.268038	-0.438783	0.24147	-1.15639	-1.0096	-1.083	0.103794		-0.644214	0.639841	0.037048		13.6466	12.925	12.0916	12.4677
Mus musculus succinate dehydrogenase complex, subunit A, flavoprotein (Fp), mRNA (cDNA clone MGC:30357 IMAGE:5067510), complete cds.""	Sdha	mSQ000109	mCP000321	0.674752	0.98896	0.831856	0.222178	0.313773	0.0615832	0.187678	0.178325		-0.644178	0.639857	0.0427235		11.1013	11.8842	11.3787	11.086
Mitochondrial 60S ribosomal protein L3 (L3mt).	Mrpl3	mSQ035396	mMA035396	1.61767	1.77901	1.69834	0.114085	0.871515	1.23853	1.05502	0.259517		-0.643321	0.640237	0.0424539		9.85974	10.1072	10.9443	10.2907
RIKEN cDNA D830007E07 gene	D830007E07Rik	mSQ008167	mMC008167	0.023191	0.219031	0.121111	0.13848	-0.506732	-0.533181	-0.519956	0.0187016		-0.641067	0.641238	0.0114711		9.47448	10.2362	9.34651	10.0168
RIKEN cDNA 5730536A07 gene	5730536A07Rik	mSQ029531	mMR029531	2.24429	1.94603	2.09516	0.210902	1.43053	1.47812	1.45432	0.0336561		-0.640839	0.64134	0.0256489		11.1122	10.8146	10.7984	10.4341
thyroid hormone receptor alpha	Thra	mSQ024601	mMC024601	0.833399	1.0503	0.94185	0.153372	0.209342	0.393937	0.30164	0.130529		-0.64021	0.641619	0.0230433		9.4357	10.3713	10.0898	9.64983
mitogen activated protein kinase 3	Mapk3	mSQ019926	mMC019926	1.0348	0.942785	0.98879	0.0650612	0.27799	0.420984	0.349487	0.101112		-0.639304	0.642023	0.00861497		9.1674	9.78306	9.72678	9.48591
olfactory receptor 53	Olfr53	mSQ019296	mMC019296	-0.252719	-0.34218	-0.29745	0.0632586	-1.07436	-0.798625	-0.936492	0.194974		-0.639043	0.642139	0.0238931		12.4245	13.1703	12.4692	11.4294
paternally expressed 3	Peg3	mSQ020543	mMC020543	0.706424	0.883067	0.794746	0.124906	0.176279	0.136437	0.156358	0.0281725		-0.638388	0.642431	0.00976376		10.0169	10.3737	9.11511	9.41412
nudix (nucleoside diphosphate linked moiety X)-type motif 9	Nudt9	mSQ029888	mMR029888	1.06517	1.31803	1.1916	0.178801	0.637631	0.470085	0.553858	0.118473		-0.637744	0.642717	0.0260854		9.50265	10.3542	10.6888	10.3927
lactate dehydrogenase D	Ldhd	mSQ027289	mMR027289	0.399255	0.521246	0.460251	0.0862605	-0.353449	-0.00080168	-0.177125	0.249359		-0.637376	0.642881	0.0380213		10.491	10.545	9.58603	10.178
Mus musculus formin-like 2, mRNA (cDNA clone IMAGE:5033815), partial cds.""	Fmnl2	mSQ034941	mMA034941	1.02709	0.983873	1.00548	0.0305561	0.403157	0.333294	0.368226	0.0494005		-0.637254	0.642936	0.00206431		10.0901	10.0108	9.27493	8.54257
polymerase (DNA directed), gamma ""	Polg	mSQ006462	mMC006462	0.7424	0.77828	0.76034	0.0253705	0.178584	0.0676717	0.123128	0.0784271		-0.637212	0.642954	0.0041316		9.12693	9.84036	9.3858	9.40702
SEC22 vesicle trafficking protein-like 3 (S. cerevisiae)	Sec22l3	mSQ024246	mMC024246	-0.712886	-0.754845	-0.733866	0.0296696	-1.26765	-1.47298	-1.37031	0.145191		-0.636447	0.643295	0.0130265		10.1526	11.5982	11.2441	10.1437
Mus musculus hypothetical protein 4932414J04 (4932414J04), mRNA.""	4932414J04	mSQ001480	mMR001480	0.405366	0.379639	0.392503	0.0181913	-0.252163	-0.22708	-0.239621	0.0177364		-0.632124	0.645226	0.000403375		9.96613	9.58209	8.35174	9.66244
cDNA sequence BC020002	BC020002	mSQ015373	mMC015373	0.140423	-0.0227834	0.05882	0.115405	-0.51858	-0.626904	-0.572742	0.0765968		-0.631562	0.645477	0.0116077		11.645	11.658	11.6683	10.4697
tripartite motif-containing 56	Trim56	mSQ020626	mMC020626	-0.0772965	0.0523991	-0.0124487	0.0917086	-0.841113	-0.446811	-0.643962	0.278814		-0.631513	0.645499	0.0465796		10.2102	10.5053	10.1774	9.65515
Mus musculus interferon activated gene 205 (Ifi205), mRNA.""	Ifi205	mSQ032762	mMA032762	2.45743	2.13206	2.29475	0.230066	1.54754	1.78162	1.66458	0.165516		-0.630167	0.646102	0.0439967		10.0112	11.2406	10.0283	10.566
oxysterol binding protein	Osbp	mSQ014148	mMC014148	0.675714	0.872722	0.774218	0.139305	-0.0430334	0.332602	0.144784	0.265615		-0.629434	0.64643	0.0486249		11.7751	11.7377	11.6162	10.5839
prostaglandin-endoperoxide synthase 2	Ptgs2	mSQ023346	mMC023346	1.15743	1.16952	1.16348	0.00854611	0.565124	0.503935	0.534529	0.0432668		-0.628948	0.646648	0.00122474		9.10785	11.0401	10.505	10.4804
cDNA sequence BC021438	BC021438	mSQ010239	mMC010239	0.40145	0.522078	0.461764	0.0852967	-0.241356	-0.0913337	-0.166345	0.106082		-0.628109	0.647024	0.0113434		7.9993	8.68115	8.01012	9.02761
RIKEN cDNA 0610010O12 gene	0610010O12Rik	mSQ004669	mMC004669	0.433369	0.186561	0.309965	0.174519	-0.209595	-0.426611	-0.318103	0.153453		-0.628068	0.647042	0.0310701		11.432	11.3787	10.7173	10.881
DNA segment, Chr 19, ERATO Doi 737, expressed ""	D19Ertd737e	mSQ015148	mMC015148	-0.0260603	0.0534861	0.0137129	0.0562478	-0.817743	-0.41091	-0.614326	0.287674		-0.628039	0.647055	0.0469185		8.48464	11.469	9.14222	9.14338
par-6 (partitioning defective 6) homolog beta (C. elegans)	Pard6b	mSQ030368	mMR030368	0.43824	0.418171	0.428205	0.0141911	-0.345876	-0.0531481	-0.199512	0.20699		-0.627717	0.6472	0.0252598		8.90075	9.70137	9.60782	10.7542
procollagen, type XXIII, alpha 1 ""	Col23a1	mSQ022196	mMC022196	0.458369	0.285285	0.371827	0.122389	-0.442412	-0.0683186	-0.255365	0.264524		-0.627192	0.647435	0.0465698		9.99969	9.88825	9.42732	15.1123
T-cell receptor alpha, joining region ""	Tcra-J	mSQ023781	mMC023781	0.542904	0.554178	0.548541	0.00797139	-0.113168	-0.0440315	-0.0785996	0.0488867		-0.627141	0.647458	0.00155225		8.62885	8.79885	9.00415	9.23979
growth arrest and DNA-damage-inducible 45 alpha	Gadd45a	mSQ007222	mMC007222	2.13546	1.81111	1.97328	0.229351	1.49134	1.20931	1.35033	0.199424		-0.622955	0.64934	0.050629		12.3077	12.8187	12.5971	11.856
synaptotagmin 9	Syt9	mSQ002024	mMC002024	0.0942157	0.106489	0.100352	0.00867855	-0.49078	-0.55305	-0.521915	0.0440319		-0.622267	0.649649	0.00129533		9.83714	9.93289	9.61613	13.709
zeta-chain (TCR) associated protein kinase	Zap70	mSQ019091	mMC019091	-0.304028	-0.289246	-0.296637	0.0104521	-0.880317	-0.956835	-0.918576	0.0541068		-0.621939	0.649797	0.00195124		11.1277	11.5801	10.4395	10.1229
Tnf receptor-associated factor 1	Traf1	mSQ006282	mMC006282	0.509488	0.306712	0.4081	0.143384	-0.244487	-0.182986	-0.213737	0.0434876		-0.621837	0.649843	0.0139117		9.97321	10.56	10.1838	10.2324
opioid growth factor receptor-like 1	Ogfrl1	mSQ028464	mMR028464	0.00446988	-0.121925	-0.0587276	0.0893748	-0.51383	-0.847164	-0.680497	0.235703		-0.621769	0.649874	0.036633		12.1301	11.4058	11.8808	9.97144
guanine nucleotide binding protein, alpha 12 ""	Gna12	mSQ021392	mMC021392	0.359489	0.66974	0.514615	0.21938	-0.212226	-0.00194549	-0.107086	0.148691		-0.6217	0.649904	0.0400477		8.78959	10.2205	8.82294	8.72583
calcium binding protein 39-like	Cab39l	mSQ016042	mMC016042	-0.0851934	0.00058167	-0.0423059	0.0606521	-0.733669	-0.591571	-0.66262	0.100478		-0.620314	0.650529	0.00871609		12.1175	11.9249	11.9433	11.4662
zinc finger protein 553	Zfp553	mSQ029260	mMR029260	1.17625	1.22779	1.20202	0.0364443	0.423865	0.740075	0.58197	0.223594		-0.620051	0.650648	0.0303645		9.73173	12.7908	9.29442	10.261
FK506 binding protein 3	Fkbp3	mSQ004651	mMC004651	0.871986	1.19011	1.03105	0.224946	0.446439	0.376157	0.411298	0.0496967		-0.619748	0.650784	0.0313312		9.56098	10.752	10.9105	10.3421
RIKEN cDNA 4930579A11 gene	4930579A11Rik	mSQ020810	mMC020810	-0.179255	-0.0955284	-0.137392	0.0592039	-0.651546	-0.860855	-0.7562	0.148004		-0.618809	0.651209	0.0158072		13.1435	15.3992	15.1523	14.3711
membrane protein, palmitoylated 7 (MAGUK p55 subfamily member 7) ""	Mpp7	mSQ005501	mMC005501	0.830768	0.50282	0.666794	0.231895	-0.0534101	0.153058	0.0498242	0.145995		-0.61697	0.652039	0.0430438		10.1136	11.0963	10.1131	10.3354
RIKEN cDNA 2600010L24 gene	2600010L24Rik	mSQ021911	mMC021911	0.427725	0.460691	0.444208	0.0233102	-0.214382	-0.130465	-0.172424	0.059338		-0.616632	0.652192	0.00265103		10.5659	10.2856	10.0919	9.60719
EMPTY	EMPTY	EMPTY	empty	0.924597	0.522976	0.723787	0.283989	0.0704551	0.144231	0.107343	0.0521676		-0.616443	0.652277	0.0472091		9.80171	8.4488	9.14569	8.60301
RIKEN cDNA 2310069I04 gene	2310069I04Rik	mSQ009542	mMC009542	0.141408	0.256135	0.198771	0.0811241	-0.608226	-0.226851	-0.417538	0.269673		-0.61631	0.652337	0.0452262		10.7808	10.4531	9.47516	10.4541
odd Oz/ten-m homolog 2 (Drosophila)	Odz2	mSQ005623	mMC005623	0.965771	0.925495	0.945633	0.0284799	0.209697	0.44973	0.329714	0.169729		-0.615919	0.652514	0.0184458		8.75402	9.37953	9.87648	8.79589
ubiquitin-conjugating enzyme E2H	Ube2h	mSQ014143	mMC014143	0.670397	0.387784	0.52909	0.199838	-0.0625912	-0.110961	-0.0867762	0.0342028		-0.615867	0.652538	0.0250728		10.5764	10.7825	10.9233	10.9007
unknown		mSQ037195	mCD038276	0.315271	0.0166731	0.165972	0.211141	-0.400647	-0.498952	-0.449799	0.0695116		-0.615772	0.652581	0.0297052		9.21491	7.95391	9.38831	8.50225
unknown		mSQ035847	mMO035847	0.205417	0.143894	0.174656	0.0435036	-0.637496	-0.243875	-0.440686	0.278332		-0.615341	0.652775	0.0453781		8.47692	8.81018	8.33527	8.44075
RIKEN cDNA 4933424N09 gene	4933424N09Rik	mSQ022766	mMC022766	0.00741967	-0.0626137	-0.027597	0.049521	-0.805221	-0.480643	-0.642932	0.229511		-0.615335	0.652778	0.0328521		9.13846	9.90541	9.05039	9.57352
ash1 (absent, small, or homeotic)-like (Drosophila) ""	Ash1l	mSQ002812	mMC002812	0.584223	0.380862	0.482542	0.143798	-0.146628	-0.117732	-0.13218	0.0204323		-0.614722	0.653056	0.0133978		9.83292	9.18557	8.66287	9.32972
Mus musculus protocadherin beta 19 (Pcdhb19), mRNA.""	Pcdhb19	mSQ001502	mMR001502	-0.151354	-0.511421	-0.331388	0.254606	-0.965726	-0.926114	-0.94592	0.02801		-0.614532	0.653142	0.0384848		8.22557	9.36082	8.56891	9.60071
RIKEN cDNA A830039B04 gene	A830039B04Rik	mSQ002913	mMC002913	-0.150372	0.105881	-0.0222459	0.181198	-0.735095	-0.537105	-0.6361	0.14		-0.613854	0.653449	0.0315318		10.7079	11.3315	10.8745	10.7925
ash1 (absent, small, or homeotic)-like (Drosophila) ""	Ash1l	mSQ027900	mMR027900	0.723709	0.440409	0.582059	0.200323	-0.0891105	0.0257493	-0.0316806	0.0812182		-0.61374	0.653501	0.0283958		10.5678	10.1955	10.1142	9.83093
insulin-like growth factor binding protein 3	Igfbp3	mSQ029503	mMR029503	1.44978	1.0957	1.27274	0.250368	0.534221	0.785025	0.659623	0.177345		-0.613119	0.653782	0.0528609		9.37769	10.0856	10.0419	10.2253
Ras and Rab interactor 3	Rin3	mSQ009548	mMC009548	0.360308	0.138905	0.249606	0.156555	-0.517834	-0.208153	-0.362993	0.218978		-0.6126	0.654017	0.0422438		9.88928	10.7278	10.7807	10.8776
Mus musculus tyrosinase-related protein 1 (Tyrp1), mRNA.""	Tyrp1	mSQ034976	mMA034976	0.490027	0.719352	0.60469	0.162157	-0.0917787	0.0765325	-0.00762311	0.119014		-0.612313	0.654147	0.0249741		8.86672	9.55263	9.69287	10.0575
RIKEN cDNA 1700007D05 gene	1700007D05Rik	mSQ011303	mMC011303	0.616415	0.552741	0.584578	0.0450242	0.109125	-0.163686	-0.0272803	0.192906		-0.611859	0.654353	0.0243089		9.2563	8.48884	8.66791	8.77374
Mus musculus RIKEN cDNA G630009D10 gene (G630009D10Rik), mRNA.""	G630009D10Rik	mSQ031933	mMA031933	-0.193571	-0.167268	-0.18042	0.0185988	-0.829126	-0.755184	-0.792155	0.0522852		-0.611735	0.654409	0.00204477		8.33414	10.2379	9.91682	9.90004
Mus musculus RIKEN cDNA 1810020C19 gene, mRNA (cDNA clone MGC:25757 IMAGE:3993214), complete cds.""	1810020C19Rik	mSQ032473	mMA032473	1.26733	1.13888	1.2031	0.090829	0.456871	0.726412	0.591641	0.190595		-0.611463	0.654533	0.0273806		9.10142	9.91186	9.59699	9.4611
olfactory receptor 1110	Olfr1110	mSQ011247	mMC011247	-0.006231	0.133865	0.0638172	0.0990631	-0.702018	-0.390704	-0.546361	0.220132		-0.610178	0.655116	0.0350618		8.04848	8.97241	9.68194	8.4196
RIKEN cDNA 4930547H16 gene	4930547H16Rik	mSQ003338	mMC003338	0.270927	0.67676	0.473843	0.286967	-0.197556	-0.0748213	-0.136189	0.0867865		-0.610032	0.655182	0.0512631		8.88544	9.61827	8.30792	8.654
cDNA sequence BC049354	BC049354	mSQ022089	mMC022089	0.517682	0.559924	0.538803	0.0298693	-0.19888	0.057173	-0.0708534	0.181057		-0.609657	0.655353	0.0212183		10.0235	10.2863	9.76228	15.4742
CD151 antigen	Cd151	mSQ002318	mMC002318	1.01516	1.0225	1.01883	0.00518656	0.2152	0.604208	0.409704	0.27507		-0.609126	0.655594	0.0443231		9.59445	9.76227	9.42699	10.1196
transmembrane domain protein regulated in adipocytes	Tpra40	mSQ017426	mMC017426	0.434482	0.435438	0.43496	0.000676333	-0.0624232	-0.283917	-0.17317	0.15662		-0.60813	0.656047	0.0158006		9.19085	10.3095	9.47903	9.73518
RIKEN cDNA 2610041B18 gene	2610041B18Rik	mSQ007987	mMC007987	-0.123304	0.17257	0.024633	0.209215	-0.692546	-0.474099	-0.583323	0.154465		-0.607956	0.656126	0.0402923		10.1693	11.8029	10.5129	12.3639
olfactory receptor 75, pseudogene 1 ""	Olfr75-ps1	mSQ022014	mMC022014	0.185198	0.028336	0.106767	0.110918	-0.432706	-0.56918	-0.500943	0.0965017		-0.60771	0.656238	0.0140198		9.54374	9.97112	8.98894	9.66216
RIKEN cDNA B930007L02 gene	B930007L02Rik	mSQ014351	mMC014351	-0.0991258	-0.114032	-0.106579	0.0105402	-0.609153	-0.819342	-0.714247	0.148626		-0.607668	0.656256	0.0143851		10.9484	10.8855	10.8786	9.93512
kelch-like 6 (Drosophila)	Klhl6	mSQ028487	mMR028487	0.528398	0.898001	0.713199	0.261349	0.180999	0.0316627	0.106331	0.105596		-0.606869	0.65662	0.0465284		10.7535	10.6949	10.5395	10.2515
cDNA sequence BC066107	BC066107	mSQ019323	mMC019323	0.246424	0.366079	0.306251	0.0846084	-0.444006	-0.156874	-0.30044	0.203033		-0.606692	0.656701	0.0299397		9.2756	9.54979	8.49704	9.41403
Mus musculus TATA box binding protein (Tbp), mRNA.""	Tbp	mSQ000460	mCA000460	-0.00489901	0.23042	0.11276	0.166395	-0.59586	-0.389836	-0.492848	0.145681		-0.605609	0.657194	0.0303367		9.76214	10.1663	8.37883	9.31211
hypothetical protein A930038G18	A930038G18	mSQ004862	mMC004862	0.0792951	0.278401	0.178848	0.140789	-0.40155	-0.449916	-0.425733	0.0341992		-0.604581	0.657662	0.0137669		7.97912	8.67615	8.15061	8.53488
Bcl2-like 1	Bcl2l1	mSQ027609	mMR027609	0.35851	0.699051	0.52878	0.240799	-0.189595	0.0387987	-0.0753982	0.161499		-0.604178	0.657846	0.0492197		10.351	10.281	10.0167	10.0329
Mus musculus 0 day neonate skin cDNA, RIKEN full-length enriched library, clone:4632411L20 product:adducin 3 (gamma), full insert sequence.""		mSQ032793	mMA032793	1.00467	0.766907	0.885787	0.168121	0.207839	0.356404	0.282122	0.105051		-0.603665	0.65808	0.02496		9.28892	9.5327	9.78099	9.01785
ADP-ribosylation factor-like 10C	Arl10c	mSQ026675	mMR026675	-0.18943	-0.119508	-0.154469	0.0494423	-0.761468	-0.754785	-0.758126	0.00472535		-0.603657	0.658083	0.00168387		12.5123	13.758	11.8192	11.203
Rho guanine nucleotide exchange factor (GEF7)	Arhgef7	mSQ024606	mMC024606	0.544046	0.74864	0.646343	0.14467	0.146075	-0.0582228	0.043926	0.14446		-0.602417	0.65865	0.0265237		11.3333	13.0475	13.2175	11.4558
Mus musculus phosphatidic acid phosphatase 2a (Ppap2a), mRNA.""	Ppap2a	mSQ033755	mMA033755	0.996408	1.26003	1.12822	0.186411	0.448186	0.603954	0.52607	0.110144		-0.602151	0.658771	0.0294931		9.6873	9.4023	9.38786	9.44519
cDNA sequence BC037708	BC037708	mSQ005586	mMC005586	0.409998	0.400725	0.405362	0.00655716	-0.389998	-0.00280204	-0.1964	0.273789		-0.601762	0.658949	0.0449136		9.12824	10.5744	11.2648	10.0009
unknown		mSQ034866	mMA034866	0.74225	0.762876	0.752563	0.0145849	0.0414764	0.260607	0.151042	0.154949		-0.601522	0.659058	0.0159397		8.69696	9.31665	8.22535	11.5362
RIKEN cDNA 4633401B06 gene	4633401B06Rik	mSQ011935	mMC011935	0.571326	0.808704	0.690015	0.167851	0.00921795	0.17049	0.089854	0.114037		-0.600161	0.65968	0.0263425		8.41495	9.34851	11.7111	10.857
SEC15-like 1 (S. cerevisiae)	Sec15l1	mSQ010046	mMC010046	-1.06443	-1.01142	-1.03793	0.0374834	-1.73619	-1.53987	-1.63803	0.138821		-0.600103	0.659707	0.0137637		8.65124	10.6942	9.99966	9.5311
cyclin E2	Ccne2	mSQ020575	mMC020575	0.516758	0.899187	0.707973	0.270418	0.0696501	0.146263	0.107957	0.0541739		-0.600016	0.659747	0.0456926		9.01538	10.2666	10.2034	9.53025
v-crk sarcoma virus CT10 oncogene homolog (avian)-like	Crkl	mSQ029685	mMR029685	0.7825	0.799652	0.791076	0.0121279	0.383667	-0.000840623	0.191413	0.271888		-0.599663	0.659908	0.0446978		10.3026	10.0564	10.2594	15.7008
toll interacting protein	Tollip	mSQ026120	mMC026120	0.440198	0.441292	0.440745	0.000773869	-0.315289	-0.00213083	-0.15871	0.221436		-0.599454	0.660003	0.0309773		10.2746	10.729	10.1556	15.8359
RIKEN cDNA 2610303G11 gene	2610303G11Rik	mSQ003464	mMC003464	0.359729	0.258457	0.309093	0.0716101	-0.374391	-0.205249	-0.28982	0.119601		-0.598913	0.660251	0.0130172		9.39533	9.47567	9.75244	12.6298
RIKEN cDNA 4921506I22 gene	4921506I22Rik	mSQ028352	mMR028352	-0.274055	-0.408984	-0.34152	0.0954095	-1.14137	-0.736851	-0.939112	0.28604		-0.597592	0.660856	0.0536071		10.4276	11.6751	11.5545	10.9863
RIKEN cDNA 0610007N19 gene	0610007N19Rik	mSQ001964	mMC001964	-0.439968	-0.502853	-0.471411	0.0444665	-1.1088	-1.02491	-1.06685	0.059324		-0.595443	0.661841	0.00383124		10.6289	11.5743	11.3996	11.0785
serologically defined colon cancer antigen 1	Sdccag1	mSQ014144	mMC014144	0.708621	0.583983	0.646302	0.0881324	-0.0439884	0.145757	0.0508843	0.13417		-0.595417	0.661853	0.0172375		9.99218	10.6098	10.6671	10.714
solute carrier family 12, member 7 ""	Slc12a7	mSQ003507	mMC003507	0.0782713	0.345414	0.211843	0.188899	-0.4718	-0.293669	-0.382735	0.125957		-0.594577	0.662238	0.0328964		8.24987	9.91131	9.11359	9.54028
oxysterol binding protein	Osbp	mSQ026783	mMR026783	0.443433	0.633029	0.538231	0.134064	-0.105931	-0.00634064	-0.0561361	0.0704214		-0.594367	0.662335	0.0154789		10.1095	8.90725	8.04416	9.22499
paired related homeobox 1	Prrx1	mSQ027904	mMR027904	0.0451114	-0.14522	-0.0500542	0.134584	-0.731622	-0.557125	-0.644373	0.123388		-0.594319	0.662357	0.0220469		8.74855	10.1842	8.74277	9.42633
RIKEN cDNA 4930455D15 gene	4930455D15Rik	mSQ015674	mMC015674	0.21213	0.0833201	0.147725	0.0910824	-0.357795	-0.533506	-0.44565	0.124247		-0.593376	0.66279	0.0160448		8.69336	9.08512	8.16917	9.52544
RIKEN cDNA 5730437C12 gene	5730437C12Rik	mSQ005001	mMC005001	0.71678	0.426427	0.571603	0.20531	-0.0417175	-0.000967749	-0.0213426	0.0288144		-0.592946	0.662988	0.0280191		12.3729	12.1623	11.113	16
LIM domain only 4	Lmo4	mSQ018145	mMC018145	0.322413	0.223754	0.273083	0.0697625	-0.299454	-0.339401	-0.319427	0.0282471		-0.59251	0.663188	0.00398574		12.6882	12.8183	12.853	11.2081
endothelial cell-specific adhesion molecule	Esam1	mSQ012554	mMC012554	0.870644	0.77107	0.820857	0.0704099	0.358948	0.100325	0.229636	0.182874		-0.591221	0.663781	0.025391		10.5865	12.3028	10.5026	12.1425
cytochrome P450, family 4, subfamily v, polypeptide 3 ""	Cyp4v3	mSQ021426	mMC021426	0.206593	0.478988	0.342791	0.192612	-0.363834	-0.132601	-0.248218	0.163507		-0.591008	0.663879	0.0402486		9.3156	11.1256	10.5106	11.2618
RIKEN cDNA 3110043O21 gene	3110043O21Rik	mSQ004200	mMC004200	0.76379	0.620614	0.692202	0.101241	0.0664267	0.13628	0.101353	0.0493936		-0.590849	0.663952	0.0088467		9.71209	9.55328	9.51304	9.56107
mbt domain containing 1	Mbtd1	mSQ005696	mMC005696	-1.07897	-1.21741	-1.14819	0.0978874	-1.64717	-1.83034	-1.73876	0.129522		-0.590566	0.664082	0.0178859		11.4091	12.2084	11.7401	11.3848
RIKEN cDNA 1200009O22 gene	1200009O22Rik	mSQ005887	mMC005887	0.464851	0.590907	0.527879	0.0891352	-0.0483131	-0.0761889	-0.062251	0.0197112		-0.59013	0.664283	0.00587717		10.2658	10.4008	9.89281	10.3659
COMM domain containing 2	Commd2	mSQ002347	mMC002347	0.31822	-0.0129014	0.152659	0.234138	-0.511386	-0.363248	-0.437317	0.104749		-0.589976	0.664354	0.0414622		10.7407	10.7304	10.882	11.5035
RIKEN cDNA 9130014L17 gene	9130014L17Rik	mSQ006941	mMC006941	-0.235099	-0.488385	-0.361742	0.1791	-1.05505	-0.848257	-0.951653	0.146225		-0.589912	0.664384	0.0344794		8.69747	10.0115	8.76535	8.71723
G protein-coupled receptor 160	Gpr160	mSQ014171	mMC014171	2.03236	2.00499	2.01868	0.0193583	1.56155	1.2964	1.42898	0.187485		-0.5897	0.664481	0.0237358		10.6472	10.4122	10.7622	10.0584
nucleoporin like 1	Nupl1	mSQ026867	mMR026867	0.540646	0.331614	0.43613	0.147808	-0.184979	-0.121281	-0.15313	0.0450415		-0.58926	0.664684	0.0163518		10.9091	11.8205	11.113	9.84765
polymerase (RNA) III (DNA directed) polypeptide F	Polr3f	mSQ028624	mMR028624	0.397559	0.106862	0.25221	0.205554	-0.468636	-0.204184	-0.33641	0.186996		-0.58862	0.664979	0.0478534		8.54099	9.80828	8.09011	8.63661
chemokine (C-X-C motif) ligand 9	Cxcl9	mSQ028932	mMR028932	0.509861	0.446317	0.478089	0.0449325	0.101003	-0.319132	-0.109065	0.297081		-0.587154	0.665655	0.0548929		10.0677	9.36495	10.662	8.85175
activity regulated cytoskeletal-associated protein	Arc	mSQ010162	mMC010162	-0.501063	-0.558744	-0.529903	0.0407864	-1.10945	-1.12328	-1.11637	0.00977515		-0.586463	0.665973	0.00127375		9.8004	10.3703	8.90319	8.64461
RIKEN cDNA 1110061A14 gene	1110061A14Rik	mSQ025072	mMC025072	-0.597355	-0.862292	-0.729824	0.187339	-1.40971	-1.22168	-1.31569	0.132959		-0.585869	0.666248	0.0345062		11.5003	12.421	11.7331	11.7323
RIKEN cDNA 4930519D14 gene	4930519D14Rik	mSQ004985	mMC004985	0.404422	0.60946	0.506941	0.144983	-0.00514207	-0.149428	-0.077285	0.102026		-0.584226	0.667007	0.0215436		8.8886	9.34775	8.0122	8.17088
expressed sequence AI481316	AI481316	mSQ007122	mMC007122	0.0181593	-0.345284	-0.163562	0.256993	-0.848295	-0.644958	-0.746627	0.143781		-0.583064	0.667544	0.0536927		11.746	13.3231	12.7957	12.4746
Mus musculus TATA box binding protein (Tbp), mRNA.""	Tbp	mSQ000183	mCP001297	0.342244	0.547688	0.444966	0.145271	-0.282176	0.0066402	-0.137768	0.204224		-0.582734	0.667697	0.0406786		9.46634	9.317	9.37148	8.85916
RIKEN cDNA 1810073N04 gene	1810073N04Rik	mSQ016109	mMC016109	-0.153563	0.138545	-0.00750932	0.206552	-0.736518	-0.442653	-0.589586	0.207794		-0.582076	0.668002	0.0533864		8.38693	10.0335	8.24145	9.16026
RIKEN cDNA B130016H12 gene	B130016H12Rik	mSQ006545	mMC006545	-0.292924	-0.0878341	-0.190379	0.145021	-0.62717	-0.91748	-0.772325	0.20528		-0.581946	0.668062	0.0409813		9.06347	9.81298	8.44977	9.39198
methionine adenosyltransferase II, alpha ""	Mat2a	mSQ022428	mMC022428	3.03743	2.92414	2.98079	0.0801074	2.35768	2.44047	2.39907	0.0585427		-0.581712	0.66817	0.00711808		13.54	13.1078	12.6611	12.0878
RIKEN cDNA 1110059P08 gene	1110059P08Rik	mSQ018944	mMC018944	0.901416	1.06945	0.985432	0.118816	0.276285	0.531574	0.40393	0.180517		-0.581502	0.668268	0.0313198		9.50278	10.1304	10.1979	9.82182
RIKEN cDNA B230309I03 gene	B230309I03Rik	mSQ016801	mMC016801	-0.0352852	0.281031	0.122873	0.223669	-0.366251	-0.550299	-0.458275	0.130141		-0.581148	0.668432	0.0432366		9.63766	9.10719	8.79874	8.78613
DNA segment, Chr 1, Pasteur Institute 1, related sequence 1 ""	D1Pas1-rs1	mSQ027407	mMR027407	0.633095	0.855656	0.744376	0.157374	0.0162376	0.311645	0.163941	0.208885		-0.580435	0.668762	0.0441384		9.94363	9.76058	9.77971	9.4063
cDNA sequence BC004728	BC004728	mSQ023783	mMC023783	1.61485	1.58661	1.60073	0.0199697	1.02951	1.0112	1.02035	0.0129457		-0.580375	0.66879	0.00041984		11.0347	10.6149	10.636	10.3084
Mus musculus spastic paraplegia 4 homolog (human) (Spg4), mRNA.""	Spg4	mSQ032767	mMA032767	0.6813	0.703224	0.692262	0.0155025	-0.0944475	0.32002	0.112786	0.293073		-0.579476	0.669207	0.0539452		8.47266	9.34396	8.9813	10.6385
Mus musculus EGF-like domain 7 (Egfl7), transcript variant a, mRNA.""	Egfl7	mSQ035545	mMA035545	0.595864	0.669691	0.632777	0.0522031	0.228547	-0.120158	0.0541944	0.246572		-0.578583	0.669621	0.0416041		9.1588	8.89734	9.41955	9.34805
interleukin 22 receptor, alpha 2 ""	Il22ra2	mSQ007446	mMC007446	0.586466	0.308393	0.447429	0.196627	-0.057846	-0.20422	-0.131033	0.103502		-0.578462	0.669677	0.0332514		9.91715	9.43478	8.95879	8.55264
cytoplasmic polyadenylation element binding protein 4	Cpeb4	mSQ028626	mMR028626	1.5101	1.56019	1.53514	0.0354203	1.12343	0.790477	0.956951	0.23543		-0.578191	0.669803	0.0376613		9.59625	11.1168	11.7244	10.7694
dynein, cytoplasmic, heavy chain 1 ""	Dnchc1	mSQ023856	mMC023856	1.43867	1.08804	1.26335	0.247933	0.684708	0.685752	0.68523	0.000737866		-0.578124	0.669834	0.0404755		12.2145	11.618	11.9358	10.9494
erythrocyte protein band 4.1	Epb4.1	mSQ015708	mMC015708	0.783246	0.813432	0.798339	0.0213446	0.30239	0.142923	0.222656	0.11276		-0.575683	0.670969	0.00964853		9.72761	9.40636	9.84671	9.67833
unknown		mSQ037012	mCD037012	0.287019	0.680212	0.483616	0.278029	-0.105624	-0.0778465	-0.0917353	0.0196416		-0.575351	0.671123	0.0500206		8.11188	8.66977	8.03128	9.03982
RIKEN cDNA 2700038I16 gene	2700038I16Rik	mSQ016513	mMC016513	-0.636804	-0.841046	-0.738925	0.144421	-1.43164	-1.19689	-1.31427	0.165994		-0.575344	0.671126	0.0329853		11.9088	11.8121	11.6137	10.5208
death associated protein kinase 1	Dapk1	mSQ028027	mMR028027	0.362667	0.661776	0.512222	0.211502	-0.109628	-0.0161162	-0.0628723	0.0661231		-0.575094	0.671242	0.033438		8.58767	10.0751	9.55952	8.75082
Mus musculus 10 day old male pancreas cDNA, RIKEN full-length enriched library, clone:1810045C04 product:Luc7 homolog (S. cerevisiae)-like, full insert sequence.""		mSQ034140	mMA034140	1.0156	0.886764	0.951184	0.0911035	0.305958	0.44631	0.376134	0.099244		-0.57505	0.671263	0.0131809		10.106	9.39194	9.78348	9.77137
