# Supplementary material for: HOXA3 Modulates Injury-Induced Mobilization and Recruitment of Bone Marrow-Derived Cells
Source: Stem Cells. 2009 Jul;27(7):1654–65. doi: 10.1002/stem.90 (PMC2733377; doi:10.1002/stem.90)
Supplement: Supplementary file 2 [file stem0027-1654-SD2.xls]

## Sheet: Sheet1
Gene	Symbol	Name	ID	M_1C_D4	M_2C_D4	Mean CD4	Std Dev CD4	M_3_A3_D4	M_4_A3_D4	Mean A3D4	Std Dev A3D4		Day 4 A3-C	Fold-change	p-value		A_1C_D4	A_2C_D4	A_3_A3_D4	A_4_A3_D4
hypothetical protein 0610005I04	0610005I04	mSQ004231	mMC004231	-0.632141	-0.209158	-0.420649	0.299094	0.193363	0.142711	0.168037	0.0358163		0.588686	1.50388	0.0548891		8.43175	9.02768	10.2095	10.2743
RIKEN cDNA 0610030E20 gene	0610030E20Rik	mSQ030915	mMR030915	-0.723662	-0.6364	-0.680031	0.0617039	0.895224	0.211404	0.553314	0.483533		1.23335	2.35112	0.0350007		10.7267	11.8425	11.9913	11.2717
RIKEN cDNA 1110003E12 gene	1110003E12Rik	mSQ004124	mMC004124	-0.0208636	0.289974	0.134555	0.219795	0.73635	0.852557	0.794454	0.0821705		0.659899	1.57997	0.0288976		9.93815	11.0144	10.9357	10.3539
RIKEN cDNA 1110004B15 gene	1110004B15Rik	mSQ012186	mMC012186	1.1008	0.635198	0.868001	0.329233	3.24429	2.19756	2.72092	0.740146		1.85292	3.61231	0.0418682		10.0984	11.2763	12.0556	11.8808
RIKEN cDNA 1110018J23 gene	1110018J23Rik	mSQ022550	mMC022550	-1.21465	-1.52696	-1.3708	0.220839	-0.0244497	0.373892	0.174721	0.28167		1.54553	2.9191	0.0128917		9.24915	10.4248	11.8105	10.0019
RIKEN cDNA 1110030L07 gene	1110030L07Rik	mSQ029932	mMR029932	-0.104892	-0.0701029	-0.0874976	0.0245997	0.642396	0.3448	0.493598	0.210433		0.581095	1.49598	0.0302484		8.41785	9.53257	8.94581	9.05423
Mus musculus RIKEN cDNA 1110055E19 gene, mRNA (cDNA clone IMAGE:6393534), partial cds.""	1110055E19Rik	mSQ020134	mMA035114	-0.0946235	0.0840135	-0.005305	0.126315	0.809404	0.482343	0.645873	0.231267		0.651178	1.57045	0.0365124		8.08698	9.5373	9.17047	10.2208
RIKEN cDNA 1110065L07 gene	1110065L07Rik	mSQ031039	mMR031039	-1.31602	-1.2512	-1.28361	0.045834	-0.259182	-0.280381	-0.269781	0.0149906		1.01383	2.01927	0.000564655		9.48849	10.5788	11.3085	9.79469
RIKEN cDNA 1190001M18 gene	1190001M18Rik	mSQ008391	mMC008391	-0.032987	-0.466183	-0.249585	0.306316	0.680342	0.867517	0.77393	0.132352		1.02351	2.03287	0.0246257		8.17372	9.67241	8.94467	9.62606
RIKEN cDNA 1200011M11 gene	1200011M11Rik	mSQ004359	mMC004359	-1.4371	-1.40191	-1.41951	0.0248832	-0.0848509	-0.754107	-0.419479	0.473236		1.00003	2.00004	0.0481648		9.97462	11.6368	11.7457	11.0805
RIKEN cDNA 1300010A20 gene	1300010A20Rik	mSQ001663	mMC001663	-0.158716	-0.464463	-0.31159	0.216196	0.714593	0.604806	0.6597	0.0776312		0.971289	1.96059	0.0134227		9.53949	9.51667	9.81164	11.189
RIKEN cDNA 1500010M24 gene	1500010M24Rik	mSQ025826	mMC025826	-0.969807	-0.790692	-0.88025	0.126654	1.02013	0.0924067	0.556268	0.655999		1.43652	2.70667	0.0466353		9.35843	10.0044	10.6505	9.94769
RIKEN cDNA 1700009P17 gene	1700009P17Rik	mSQ001847	mMC001847	-0.290142	-0.188792	-0.239467	0.0716654	1.11092	0.449379	0.780151	0.467782		1.01962	2.02738	0.0464693		9.61981	9.33881	11.7495	10.4217
Mus musculus RIKEN cDNA 1700011C14 gene (1700011C14Rik), mRNA.""	1700011C14Rik	mSQ031637	mMA031637	-0.311158	-0.468219	-0.389688	0.111059	0.684256	0.367331	0.525793	0.2241		0.915482	1.8862	0.017676		8.85365	9.63444	9.67303	9.83098
RIKEN cDNA 1700012H05 gene	1700012H05Rik	mSQ006160	mMC006160	-0.425064	-0.945895	-0.68548	0.368283	0.576844	0.493058	0.534951	0.0592455		1.22043	2.33016	0.0218362		8.75904	10.4795	10.433	9.47752
RIKEN cDNA 1700013L23 gene	1700013L23Rik	mSQ015228	mMC015228	-1.09444	-1.15868	-1.12656	0.0454233	-0.550872	-0.0197062	-0.285289	0.375591		0.841272	1.79163	0.0439896		9.49398	8.69534	9.07933	10.0997
RIKEN cDNA 1700023G09 gene	1700023G09Rik	mSQ026240	mMC026240	-0.529665	-0.72037	-0.625018	0.134849	0.826352	0.228831	0.527591	0.422511		1.15261	2.22316	0.0333539		9.56516	9.22828	11.5162	11.5941
RIKEN cDNA 1700027J07 gene	1700027J07Rik	mSQ003268	mMC003268	-0.333976	-0.743833	-0.538904	0.289813	0.100935	0.141005	0.12097	0.0283336		0.659874	1.57994	0.0425599		9.29814	9.30089	8.76773	9.80411
RIKEN cDNA 1700029N11 gene	1700029N11Rik	mSQ003003	mMC003003	-0.216557	-0.434907	-0.325732	0.154396	0.212868	0.402978	0.307923	0.134428		0.633655	1.55149	0.0242143		8.13167	9.59971	8.4532	9.01305
RIKEN cDNA 1700034O15 gene	1700034O15Rik	mSQ013261	mMC013261	-1.08154	-0.842361	-0.961951	0.169126	0.41491	-0.0825102	0.1662	0.351729		1.12815	2.18578	0.0274765		9.90998	8.83867	9.3844	9.85004
RIKEN cDNA 1700041I07 gene	1700041I07Rik	mSQ009682	mMC009682	-0.223553	-0.379104	-0.301328	0.109991	1.22418	0.567671	0.895926	0.464222		1.19725	2.29303	0.0355177		9.30435	8.59974	10.1497	9.51254
RIKEN cDNA 1700042O10 gene	1700042O10Rik	mSQ010393	mMC010393	-0.367844	-0.201727	-0.284785	0.117463	0.840118	0.763665	0.801892	0.0540606		1.08668	2.12384	0.00350262		9.03502	8.6583	9.21198	9.0874
RIKEN cDNA 1700047I17 gene	1700047I17Rik	mSQ026657	mMR026657	-0.712869	-0.657615	-0.685242	0.0390705	0.301387	-0.181757	0.0598149	0.341634		0.745057	1.67604	0.0460176		8.43784	10.2654	10.3608	9.8986
RIKEN cDNA 1700057D03 gene	1700057D03Rik	mSQ016424	mMC016424	-0.416947	-0.520579	-0.468763	0.0732789	0.00796342	0.525093	0.266528	0.365666		0.735291	1.66473	0.0540771		9.64011	9.93697	9.40661	14.1915
RIKEN cDNA 1700094C09 gene	1700094C09Rik	mSQ017341	mMC017341	-0.164931	-0.472165	-0.318548	0.217247	1.0516	0.441017	0.746311	0.43175		1.06486	2.09197	0.044704		8.35841	8.66742	10.2595	8.97313
RIKEN cDNA 1700100I10 gene	1700100I10Rik	mSQ018109	mMC018109	-0.142726	-0.308742	-0.225734	0.117391	1.4061	1.09747	1.25179	0.21824		1.47752	2.78469	0.00688752		8.01717	8.29599	9.83681	11.5414
RIKEN cDNA 1700110M21 gene	1700110M21Rik	mSQ007230	mMC007230	-0.544134	-0.929938	-0.737036	0.272805	0.0570794	-0.000901769	0.0280888	0.0409989		0.765125	1.69952	0.0296393		8.52851	9.13149	8.79346	9.2159
RIKEN cDNA 1700112D23 gene	1700112D23Rik	mSQ010834	mMC010834	1.1899	0.932908	1.0614	0.181722	2.53113	2.15008	2.3406	0.269442		1.2792	2.42704	0.0153953		12.8182	9.42749	14.0372	11.1438
RIKEN cDNA 1700121M21 gene	1700121M21Rik	mSQ006816	mMC006816	-0.304216	-0.157538	-0.230877	0.103717	0.297366	0.489715	0.39354	0.136011		0.624417	1.54159	0.0177652		9.06543	8.37184	9.1893	9.9022
RIKEN cDNA 1700124L16 gene	1700124L16Rik	mSQ002106	mMC002106	-0.515635	-0.591043	-0.553339	0.0533212	0.711062	0.400289	0.555675	0.21975		1.10901	2.15698	0.0100804		8.65734	9.3567	11.3681	9.68253
RIKEN cDNA 1700129C05 gene	1700129C05Rik	mSQ013613	mMC013613	0.172973	0.485953	0.329463	0.22131	2.98877	1.88354	2.43616	0.781519		2.10669	4.30703	0.0334745		8.34589	11.0175	13.222	12.297
RIKEN cDNA 1810007M14 gene	1810007M14Rik	mSQ009787	mMC009787	-1.21201	-1.06181	-1.13691	0.106204	-0.538465	-0.281265	-0.409865	0.181868		0.727045	1.65524	0.0197437		10.7123	12.0965	12.0105	11.6976
Mus musculus RIKEN cDNA 1810043M20 gene, mRNA (cDNA clone IMAGE:6392804), partial cds.""	1810043M20Rik	mSQ001434	mMR001434	0.0673611	0.187556	0.127459	0.0849908	1.64049	1.69175	1.66612	0.0362431		1.53866	2.90524	0.000899058		9.44408	11.6996	14.5308	11.1019
RIKEN cDNA 1810062G17 gene	1810062G17Rik	mSQ006489	mMC006489	-0.596074	-0.928206	-0.76214	0.234853	-0.0672831	-0.264481	-0.165882	0.13944		0.596258	1.51179	0.0454226		9.08859	8.89405	9.89759	9.5641
RIKEN cDNA 1810073G14 gene	1810073G14Rik	mSQ010778	mMC010778	0.05215	0.271286	0.161718	0.154953	0.884353	0.741368	0.812861	0.101106		0.651142	1.57041	0.0190395		12.0513	13.5413	13.0087	13.5777
RIKEN cDNA 2310069P03 gene	2310069P03Rik	mSQ020974	mMC020974	-0.713741	-0.969138	-0.84144	0.180593	-0.28966	-0.132177	-0.210918	0.111357		0.630521	1.54812	0.0261093		10.3164	9.92708	9.34518	10.2562
RIKEN cDNA 2310079G19 gene	2310079G19Rik	mSQ011852	mMC011852	-0.350588	-0.691874	-0.521231	0.241326	0.0835349	0.113763	0.0986489	0.0213745		0.61988	1.53675	0.0343044		9.24382	8.67993	9.70672	10.8848
RIKEN cDNA 2510010K19 gene	2510010K19Rik	mSQ007124	mMC007124	-0.435222	-0.536312	-0.485767	0.0714817	0.302822	0.103145	0.202983	0.141193		0.688751	1.61189	0.0126983		9.48364	8.34284	8.73265	14.4488
RIKEN cDNA 2610009I02 gene	2610009I02Rik	mSQ016556	mMC016556	-1.74873	-1.66946	-1.7091	0.0560584	-0.933135	-0.94466	-0.938898	0.00814968		0.770197	1.7055	0.00134692		9.71457	10.5514	11.1767	10.6909
RIKEN cDNA 2610019N06 gene	2610019N06Rik	mSQ006708	mMC006708	-0.862538	-1.04207	-0.952303	0.126946	-0.253592	-0.0798443	-0.166718	0.122858		0.785585	1.72379	0.0121825		8.82053	8.30574	10.1636	9.44771
RIKEN cDNA 2610019P18 gene	2610019P18Rik	mSQ003361	mMC003361	-2.2231	-2.28712	-2.25511	0.0452657	-0.0612773	-0.10788	-0.0845788	0.0329533		2.17053	4.5019	0.00016627		10.2421	9.82833	10.877	10.2181
RIKEN cDNA 2610022G08 gene	2610022G08Rik	mSQ028258	mMR028258	-1.4519	-1.29477	-1.37333	0.111104	-0.568693	-0.575523	-0.572108	0.00482949		0.801225	1.74258	0.00474782		9.56864	9.55013	9.91766	9.43012
RIKEN cDNA 2610206C17 gene	2610206C17Rik	mSQ008465	mMC008465	-0.333268	-0.0784084	-0.205838	0.180213	0.368446	0.443399	0.405923	0.0529996		0.611761	1.52812	0.0220251		8.35136	8.81854	8.64775	8.94263
RIKEN cDNA 2700049A03 gene	2700049A03Rik	mSQ017230	mMC017230	-1.50672	-1.53352	-1.52012	0.0189524	-0.659446	-0.530627	-0.595037	0.091089		0.925084	1.89879	0.00250978		10.8377	10.6849	11.06	10.7529
RIKEN cDNA 2810026P18 gene	2810026P18Rik	mSQ012116	mMC012116	-0.243771	-0.161893	-0.202832	0.0578967	0.713454	1.00315	0.858302	0.204845		1.06113	2.08657	0.00976688		9.0585	9.24093	9.6697	12.0278
RIKEN cDNA 2810459M11 gene	2810459M11Rik	mSQ001575	mMC001575	-0.361349	-0.538599	-0.449974	0.125335	-0.0364803	0.313239	0.138379	0.247289		0.588353	1.50353	0.0476989		8.71893	9.13415	9.09211	9.83602
RIKEN cDNA 3010024O21 gene	3010024O21Rik	mSQ016364	mMC016364	-0.179564	-0.220565	-0.200065	0.0289916	0.351093	0.819431	0.585262	0.331165		0.785327	1.72348	0.0395539		8.91819	8.3606	9.37427	9.67272
RIKEN cDNA 3200001K10 gene	3200001K10Rik	mSQ024130	mMC024130	-0.549444	-0.288354	-0.418899	0.184619	0.447811	0.0962572	0.272034	0.248586		0.690933	1.61433	0.0437244		8.80948	9.23498	9.59186	9.21471
RIKEN cDNA 3632454L22 gene	3632454L22Rik	mSQ026989	mMR026989	-0.109299	-0.116467	-0.112883	0.00506918	0.59072	0.760154	0.675437	0.119808		0.78832	1.72706	0.00568624		8.96217	10.2965	9.38622	9.60124
RIKEN cDNA 4631426H08 gene	4631426H08Rik	mSQ003332	mMC003332	-0.7822	-0.947923	-0.865061	0.117184	-0.0430584	0.0753255	0.0161335	0.08371		0.881195	1.8419	0.00654634		8.76111	9.02936	9.41835	9.86408
RIKEN cDNA 4632412E09 gene	4632412E09Rik	mSQ005157	mMC005157	-0.796457	-1.23635	-1.01641	0.311054	-0.181789	-0.295303	-0.238546	0.0802661		0.77786	1.71459	0.0378596		9.09989	9.44508	11.0806	9.49485
RIKEN cDNA 4833428E21 gene	4833428E21Rik	mSQ020558	mMC020558	-0.220453	-0.340495	-0.280474	0.0848827	0.293534	0.898475	0.596005	0.427757		0.876479	1.83589	0.0523498		8.60545	9.86695	8.29275	9.64688
RIKEN cDNA 4833445I07 gene	4833445I07Rik	mSQ013311	mMC013311	-0.151015	-0.282827	-0.216921	0.0932051	1.16873	2.15394	1.66133	0.696642		1.87826	3.6763	0.0317128		8.03149	8.64803	9.92925	10.3249
hypothetical protein 4921507A12	4921507A12	mSQ030997	mMR030997	-0.908757	-0.579029	-0.743893	0.233153	-0.012712	0.0372625	0.0122752	0.0353373		0.756168	1.689	0.0226726		8.77348	9.35687	8.24555	10.3285
RIKEN cDNA 4921521D15 gene	4921521D15Rik	mSQ004460	mMC004460	-1.00713	-0.667435	-0.837281	0.240198	0.19197	-0.121872	0.0350489	0.22192		0.87233	1.83062	0.0318174		8.72326	8.43527	9.1903	9.11311
RIKEN cDNA 4921539H07 gene	4921539H07Rik	mSQ010524	mMC010524	-0.448131	-0.336079	-0.392105	0.0792333	0.184527	0.349822	0.267175	0.116881		0.65928	1.57929	0.0110884		8.96758	8.31953	9.40989	9.78384
RIKEN cDNA 4930403J07 gene	4930403J07Rik	mSQ005732	mMC005732	-0.2731	-0.280908	-0.277004	0.00552066	0.337999	0.261567	0.299783	0.0540457		0.576787	1.49152	0.00220323		8.68859	8.86397	10.2264	9.63515
RIKEN cDNA 4930407G08 gene	4930407G08Rik	mSQ006036	mMC006036	-0.177819	-0.370956	-0.274387	0.136569	0.405428	0.613319	0.509373	0.147001		0.783761	1.72161	0.0156213		9.97336	9.46754	11.0116	10.1993
RIKEN cDNA 4930425F17 gene	4930425F17Rik	mSQ001556	mMC001556	-0.461741	-0.238685	-0.350213	0.157725	0.321948	0.357417	0.339683	0.0250803		0.689896	1.61317	0.0128818		9.40463	9.90105	10.3427	14.5971
RIKEN cDNA 4930432O09 gene	4930432O09Rik	mSQ013329	mMC013329	-0.0774746	-0.265858	-0.171666	0.133207	0.86252	1.56392	1.21322	0.495967		1.38489	2.61152	0.0311943		9.25274	8.93198	10.4237	10.5905
RIKEN cDNA 4930445B03 gene	4930445B03Rik	mSQ018768	mMC018768	-0.503469	-0.677794	-0.590632	0.123267	0.0903737	0.546772	0.318573	0.322722		0.909204	1.87801	0.0326022		9.40105	8.97292	11.8537	9.97007
RIKEN cDNA 4930448K20 gene	4930448K20Rik	mSQ030446	mMR030446	0.137215	0.256572	0.196893	0.0843981	0.967475	0.705927	0.836701	0.184942		0.639808	1.55812	0.0234756		8.31755	8.7432	9.11822	8.92212
Mus musculus RIKEN cDNA 4930449E07 gene (4930449E07Rik), mRNA.""	4930449E07Rik	mSQ035351	mMO035351	-0.812367	-0.365286	-0.588826	0.316134	0.0917946	0.0305366	0.0611656	0.043316		0.649992	1.56916	0.0511665		9.36569	9.14539	10.0295	9.6222
RIKEN cDNA 4930459L07 gene	4930459L07Rik	mSQ010761	mMC010761	-0.318522	-0.116077	-0.2173	0.143151	1.24873	1.24678	1.24776	0.00137275		1.46506	2.76074	0.00237008		8.42847	9.05883	11.5699	15.0742
RIKEN cDNA 4930465K10 gene	4930465K10Rik	mSQ008339	mMC008339	-0.177949	0.0280321	-0.0749586	0.145651	0.454798	0.714232	0.584515	0.183447		0.659474	1.57951	0.028838		9.48887	8.54267	9.43688	9.58911
Mus musculus RIKEN cDNA 4930506M07 gene, mRNA (cDNA clone MGC:40679 IMAGE:2599101), complete cds.""	4930506M07Rik	mSQ035703	mMA035703	1.07837	0.719008	0.89869	0.254108	3.63269	2.25418	2.94344	0.974754		2.04475	4.12601	0.0514744		9.00764	13.6607	14.0579	11.0542
RIKEN cDNA 4930527E20 gene	4930527E20Rik	mSQ008336	mMC008336	-0.871767	-1.35342	-1.11259	0.34058	-0.241941	-0.404592	-0.323267	0.115012		0.789326	1.72827	0.0449668		10.1328	9.22792	10.5466	9.40796
RIKEN cDNA 4930550B20 gene	4930550B20Rik	mSQ030728	mMR030728	-1.00676	-0.716489	-0.861627	0.205255	-0.308559	0.0536727	-0.127443	0.256137		0.734183	1.66346	0.0435401		11.1864	11.7004	12.1907	14.749
RIKEN cDNA 4930578N16 gene	4930578N16Rik	mSQ019614	mMC019614	-0.582348	-0.386219	-0.484283	0.138684	0.24223	0.819877	0.531053	0.408458		1.01534	2.02137	0.0398087		8.51216	10.0532	11.2923	10.5285
RIKEN cDNA 4932702M13 gene	4932702M13Rik	mSQ002444	mMC002444	-0.261198	-0.374277	-0.317737	0.0799588	0.680555	0.837721	0.759138	0.111133		1.07688	2.10946	0.00399248		8.04	8.22997	11.1465	13.4221
RIKEN cDNA 4933426F18 gene	4933426F18Rik	mSQ025424	mMC025424	0.126881	-0.544509	-0.208814	0.474744	1.14346	0.762635	0.95305	0.269287		1.16186	2.23746	0.0474467		8.57695	9.79256	14.3085	9.55199
RIKEN cDNA 4933428C19 gene	4933428C19Rik	mSQ012814	mMC012814	-0.475574	-0.423934	-0.449754	0.0365148	-0.00507758	0.265791	0.130357	0.191533		0.580111	1.49496	0.026055		9.05339	8.67987	9.36765	10.3231
RIKEN cDNA 5033413H12 gene	5033413H12Rik	mSQ003040	mMC003040	-1.05267	-0.91227	-0.982468	0.0992748	0.0933274	-0.415254	-0.160963	0.359621		0.821505	1.76725	0.044746		8.68137	9.74227	8.508	9.74055
RIKEN cDNA 5033421C21 gene	5033421C21Rik	mSQ026218	mMR026218	-0.38724	0.0352593	-0.17599	0.298752	0.395742	0.444468	0.420105	0.0344543		0.596095	1.51162	0.0535935		9.29814	9.20733	9.56799	14.497
RIKEN cDNA 5730414N17 gene	5730414N17Rik	mSQ015729	mMC015729	-0.362717	-0.83652	-0.599618	0.335029	0.325614	0.201702	0.263658	0.0876194		0.863276	1.81916	0.0359448		8.67767	9.47537	9.31063	8.56018
RIKEN cDNA 5730480H06 gene	5730480H06Rik	mSQ022429	mMC022429	-1.303	-1.38974	-1.34637	0.0613307	-0.636157	0.00747855	-0.314339	0.455119		1.03203	2.0449	0.043185		8.92565	10.4187	11.5178	10.0543
RIKEN cDNA 5730593N15 gene	5730593N15Rik	mSQ004720	mMC004720	-0.329989	-0.600558	-0.465273	0.191321	0.107195	0.229151	0.168173	0.0862359		0.633446	1.55127	0.025369		8.54959	9.47767	8.41095	9.21439
RIKEN cDNA 6030427F01 gene	6030427F01Rik	mSQ015833	mMC015833	-0.897869	-1.04661	-0.97224	0.105177	-0.424841	-0.145054	-0.284947	0.197839		0.687293	1.61026	0.0246232		8.54968	9.79623	8.84069	9.67389
RIKEN cDNA 6330406P08 gene	6330406P08Rik	mSQ024611	mMC024611	-0.950913	-0.933803	-0.942358	0.0120985	-0.155296	-0.222444	-0.18887	0.0474808		0.753488	1.68586	0.00105382		10.8575	10.5457	11.2735	10.3781
RIKEN cDNA 6330420H09 gene	6330420H09Rik	mSQ003777	mMC003777	-0.387962	-0.281846	-0.334904	0.075035	0.367378	0.286115	0.326747	0.0574611		0.661651	1.58189	0.00502398		8.70177	9.53095	10.1283	10.5197
RIKEN cDNA 6620401M08 gene	6620401M08Rik	mSQ003402	mMC003402	-0.792685	-0.855842	-0.824263	0.0446586	0.0339755	-0.391688	-0.178856	0.30099		0.645407	1.56418	0.047743		9.77731	10.0448	10.9969	10.0945
RIKEN cDNA 8430427H17 gene	8430427H17Rik	mSQ017421	mMC017421	-0.590712	-0.401685	-0.496199	0.133662	0.069494	0.174011	0.121753	0.0739049		0.617951	1.53469	0.0146063		8.54779	9.13447	8.95705	9.88988
RIKEN cDNA 9030420J04 gene	9030420J04Rik	mSQ026762	mMR026762	-0.183134	0.128783	-0.0271757	0.220559	0.856803	0.932321	0.894562	0.0533998		0.921738	1.8944	0.0144976		8.14557	9.31913	9.46888	10.7456
hypothetical protein 9130014G24	9130014G24	mSQ003498	mMC003498	-0.381013	-0.341964	-0.361488	0.0276117	0.909291	0.24691	0.5781	0.468374		0.939589	1.91798	0.0526709		8.90082	9.50146	10.0744	10.0542
RIKEN cDNA 9130020G10 gene	9130020G10Rik	mSQ007007	mMC007007	0.22822	-0.0325697	0.0978249	0.184406	2.16323	2.32509	2.24416	0.11445		2.14634	4.42702	0.00253682		11.0623	10.1212	12.7848	15.0318
RIKEN cDNA 9330111N05 gene	9330111N05Rik	mSQ017380	mMC017380	-0.401034	5.34778e-05	-0.20049	0.283612	0.604011	0.835374	0.719693	0.163598		0.920183	1.89236	0.0289311		8.36267	9.89961	9.25935	9.84764
RIKEN cDNA 9330136K24 gene	9330136K24Rik	mSQ017133	mMC017133	-0.553818	-0.222986	-0.388402	0.233934	0.340783	0.205928	0.273356	0.0953569		0.661758	1.58201	0.0328793		9.6715	10.5093	10.8955	10.9569
RIKEN cDNA 9330168O09 gene	9330168O09Rik	mSQ001758	mMC001758	-0.231443	-0.324014	-0.277728	0.0654569	0.87858	0.278948	0.578764	0.424003		0.856493	1.81063	0.0529494		8.26875	9.40857	9.7553	9.10958
RIKEN cDNA 9330196J19 gene	9330196J19Rik	mSQ027810	mMR027810	-0.547884	-0.695914	-0.621899	0.104673	-0.098591	0.36343	0.13242	0.326698		0.754318	1.68683	0.0448588		8.94679	9.06995	9.3535	9.76822
RIKEN cDNA 9430020M11 gene	9430020M11Rik	mSQ001856	mMC001856	-0.209772	-0.510286	-0.360029	0.212495	0.352345	0.22818	0.290262	0.0877974		0.650291	1.56949	0.0285968		8.82495	8.99288	9.41008	9.48798
RIKEN cDNA 9430023B20 gene	9430023B20Rik	mSQ015778	mMC015778	-1.18195	-1.35009	-1.26602	0.118893	-0.606129	-0.56015	-0.58314	0.0325124		0.682882	1.60534	0.00795104		10.2409	9.9668	9.6408	10.1782
hypothetical protein 9430076M13	9430076M13	mSQ029532	mMR029532	-1.03878	-0.790519	-0.91465	0.175548	-0.435514	-0.0540681	-0.244791	0.269723		0.669859	1.59092	0.0493138		9.41184	9.21297	9.8104	9.90031
RIKEN cDNA 9530043G02 gene	9530043G02Rik	mSQ012978	mMC012978	-0.461032	-0.33075	-0.395891	0.0921236	1.27118	0.412888	0.842032	0.606902		1.23792	2.35859	0.0520495		8.49193	9.80276	9.97498	11.5324
RIKEN cDNA 9530058B02 gene	9530058B02Rik	mSQ005496	mMC005496	-0.763923	-0.775887	-0.769905	0.00845986	0.141806	-0.0944096	0.0236984	0.16703		0.793604	1.7334	0.0107462		11.4072	10.9898	12.2249	10.6713
RIKEN cDNA A130002D19 gene	A130002D19Rik	mSQ012177	mMC012177	0.224275	0.0608734	0.142574	0.115542	0.811961	0.762676	0.787318	0.0348501		0.644744	1.56346	0.0085355		8.3244	8.21652	9.06743	9.56214
RIKEN cDNA A130027P21 gene	A130027P21Rik	mSQ014208	mMC014208	-0.103032	-0.474177	-0.288605	0.262439	0.579745	0.693559	0.636652	0.0804782		0.925257	1.89902	0.0206506		9.54984	8.81483	9.79801	10.0395
RIKEN cDNA A130048G24 gene	A130048G24Rik	mSQ001922	mMC001922	0.0431809	-0.0753547	-0.0160869	0.0838173	0.911297	0.515776	0.713537	0.279675		0.729624	1.65821	0.035787		9.98292	9.76999	10.6397	9.98186
RIKEN cDNA A230056P14 gene	A230056P14Rik	mSQ023114	mMC023114	-0.0389547	0.0937974	0.0274213	0.0938699	0.88895	0.657761	0.773355	0.163475		0.745934	1.67706	0.0152401		8.44814	9.43496	9.51149	9.75186
Mus musculus ataxin 2 binding protein 1 (A2bp1), transcript variant 2, mRNA.""	A2bp1	mSQ031495	mMA031495	-0.975385	-1.54645	-1.26092	0.403802	0.0386317	-0.210277	-0.0858225	0.176005		1.17509	2.25808	0.0318135		9.89615	9.62992	10.1663	11.602
alpha-2-macroglobulin	A2m	mSQ008379	mMC008379	-0.0351267	-0.161181	-0.0981536	0.0891335	2.36463	1.10565	1.73514	0.890237		1.83329	3.5635	0.0506543		8.28784	9.35248	10.2835	10.0807
RIKEN cDNA A430072C10 gene	A430072C10Rik	mSQ014081	mMC014081	-0.619722	-0.652361	-0.636041	0.0230792	0.415762	-0.13844	0.138661	0.39188		0.774703	1.71084	0.0539921		9.02161	9.52497	9.43139	9.82093
RIKEN cDNA A530088H08 gene	A530088H08Rik	mSQ002711	mMC002711	-0.573995	-0.265154	-0.419575	0.218383	0.218529	0.188239	0.203384	0.0214178		0.622959	1.54003	0.0284011		10.4041	9.99778	9.64763	11.0353
RIKEN cDNA A630006J10 gene	A630006J10Rik	mSQ005759	mMC005759	-0.0251521	-0.317115	-0.171133	0.206449	2.26255	1.52594	1.89425	0.520866		2.06538	4.18544	0.0174407		9.84817	8.43778	12.1226	10.1919
RIKEN cDNA A630026I06 gene	A630026I06Rik	mSQ024903	mMC024903	-0.0736586	-0.231257	-0.152458	0.111439	0.650638	0.66563	0.658134	0.0106006		0.810592	1.75393	0.00470069		8.03017	9.21943	9.54598	9.05169
RIKEN cDNA A730020E08 gene	A730020E08Rik	mSQ020783	mMC020783	-0.735955	-0.932132	-0.834043	0.138718	0.0840149	-0.31612	-0.116052	0.282938		0.717991	1.64489	0.0421541		9.42156	9.27385	11.0579	9.15663
RIKEN cDNA A830025F02 gene	A830025F02Rik	mSQ015110	mMC015110	-0.0352464	-0.756541	-0.395893	0.510032	0.588593	0.633851	0.611222	0.0320022		1.00712	2.00989	0.0541184		8.2379	9.37761	9.22004	9.45362
RIKEN cDNA A830080H07 gene	A830080H07Rik	mSQ015587	mMC015587	-1.42362	-1.02814	-1.22588	0.279643	0.00325937	-0.449807	-0.223274	0.320366		1.00261	2.00361	0.0396924		10.51	10.3861	11.2071	10.1218
expressed sequence AA536749	AA536749	mSQ012095	mMC012095	-0.171824	-0.39152	-0.281672	0.155349	0.342664	0.29225	0.317457	0.0356479		0.599129	1.5148	0.0168061		9.41262	8.69241	9.61391	9.69579
expressed sequence AA691260	AA691260	mSQ015973	mMC015973	-0.485029	-0.431548	-0.458288	0.0378164	0.142563	0.133647	0.138105	0.00630429		0.596394	1.51193	0.0010299		8.8342	9.42157	10.256	9.37746
Mus musculus EST AA881470 (AA881470), mRNA.""	AA881470	mSQ033861	mMA033861	0.136511	0.0327261	0.0846184	0.0733869	0.688375	0.737201	0.712788	0.0345248		0.628169	1.5456	0.0041159		8.14783	8.05873	11.0338	9.25954
hypothetical protein, MNCb-2622 ""	AB041544	mSQ015822	mMC015822	-0.326911	-0.396264	-0.361587	0.04904	0.920271	0.560372	0.740322	0.254487		1.10191	2.14638	0.0132812		8.01507	8.53771	9.30557	9.38151
ATP-binding cassette, sub-family C (CFTR/MRP), member 2 ""	Abcc2	mSQ022727	mMC022727	-0.435578	-0.966848	-0.701213	0.375665	0.485339	0.4398	0.462569	0.0322009		1.16378	2.24044	0.0243406		8.641	8.39964	9.30514	9.50282
Mus musculus abhydrolase domain containing 1 (Abhd1), mRNA.""	Abhd1	mSQ032663	mMA032663	-0.432245	-0.315503	-0.373874	0.0825489	0.214151	0.301113	0.257632	0.0614916		0.631506	1.54918	0.00651266		9.9418	9.34347	9.64437	10.3262
Abelson murine leukemia virus, complete genome.""	AbMLVgp1	mSQ036639	mVI036639	-0.0647793	-0.430134	-0.247456	0.258345	0.292924	0.433469	0.363196	0.0993808		0.610653	1.52695	0.0446009		8.19064	9.79197	8.65253	10.1381
androgen binding protein, alpha ""	Abpa	mSQ020080	mMC020080	-0.141619	0.284511	0.0714463	0.301319	0.696046	0.694203	0.695125	0.00130308		0.623678	1.5408	0.0497909		8.59865	10.2906	7.99931	9.02338
Mus musculus active BCR-related gene (Abr), transcript variant 2, mRNA.""	Abr	mSQ034837	mMA034837	-0.865862	-0.677857	-0.771859	0.13294	0.0529839	-0.29204	-0.119528	0.243969		0.652331	1.57171	0.0399863		9.16249	9.10335	8.33621	9.37527
a disintegrin-like and metalloprotease (reprolysin type) with thrombospondin type 1 motif, 9 ""	Adamts9	mSQ005594	mMC005594	-0.108365	-0.535786	-0.322076	0.302232	0.482571	0.247589	0.36508	0.166157		0.687155	1.61011	0.0531296		7.9565	9.15608	9.67545	9.89288
adenosine A3 receptor	Adora3	mSQ031026	mMR031026	0.186316	0.0819165	0.134116	0.0738216	0.763856	0.828074	0.795965	0.0454088		0.661849	1.58211	0.00423265		8.29969	9.03577	9.95004	11.6022
adrenergic receptor, beta 3 ""	Adrb3	mSQ004337	mMC004337	-0.528269	-0.473262	-0.500765	0.038896	-0.0430454	0.235488	0.0962212	0.196953		0.596987	1.51255	0.0260795		8.75033	9.43575	8.02433	8.96895
arylformamidase	Afmid	mSQ020293	mMC020293	-0.447722	-0.616315	-0.532019	0.119213	0.272693	0.307475	0.290084	0.0245948		0.822103	1.76798	0.00539226		8.45438	8.6903	9.783	9.52994
expressed sequence AI194308	AI194308	mSQ022444	mMC022444	-0.426291	-0.689047	-0.557669	0.185797	0.0381091	0.219447	0.128778	0.128225		0.686447	1.60932	0.0250254		8.13376	8.75827	8.3269	9.09508
expressed sequence AI413631	AI413631	mSQ026301	mMR026301	-0.250789	-0.167874	-0.209331	0.0586299	1.00318	0.749964	0.876572	0.179051		1.0859	2.1227	0.00735993		9.07376	8.83189	9.96485	9.67218
expressed sequence AI505012	AI505012	mSQ015777	mMC015777	-0.88204	-0.692385	-0.787213	0.134106	0.0956503	0.129962	0.112806	0.0242621		0.900019	1.86609	0.00563547		9.72397	10.4294	11.1884	10.9762
expressed sequence AI506816	AI506816	mSQ016012	mMC016012	0.908261	0.838905	0.873583	0.0490424	2.23561	1.93844	2.08702	0.210131		1.21344	2.3189	0.00772261		9.28689	12.2694	10.1755	11.9279
expressed sequence AI844366	AI844366	mSQ021011	mMC021011	-0.119435	-0.0154153	-0.067425	0.0735529	0.565283	0.527874	0.546578	0.0264518		0.614003	1.5305	0.00400295		8.92151	8.05226	8.91025	9.38358
A kinase (PRKA) anchor protein 3	Akap3	mSQ024353	mMC024353	-0.479444	-0.424206	-0.451825	0.039059	0.0150852	0.276846	0.145966	0.185093		0.597791	1.5134	0.0232988		8.76428	9.86328	8.77696	10.1458
acyl-malonyl condensing enzyme 1	Amac1	mSQ003412	mMC003412	-0.773235	-0.421288	-0.597261	0.248864	0.0796917	-0.0923146	-0.00631148	0.121627		0.59095	1.50624	0.0472668		9.40479	10.3345	9.58815	10.4786
aldehyde oxidase 1	Aox1	mSQ000887	mMC000887	-0.879383	-1.14454	-1.01196	0.187495	-0.44259	0.00683783	-0.217876	0.317794		0.794086	1.73398	0.0465607		11.1926	10.511	11.1611	11.0545
apolipoprotein C-III	Apoc3	mSQ024309	mMC024309	-0.460403	-0.34303	-0.401717	0.0829956	0.430111	0.11563	0.272871	0.222372		0.674587	1.59614	0.0283439		10.0942	10.3995	9.34483	14.3276
ADP-ribosylation factor-like 12	Arl12	mSQ025447	mMC025447	-1.0649	-0.754638	-0.909768	0.219387	-0.317911	0.0100508	-0.15393	0.231904		0.755838	1.68861	0.0393976		9.62549	10.6148	10.8087	14.7117
ADP-ribosylation factor-like 6	Arl6	mSQ017116	mMC017116	-0.363028	-0.321473	-0.342251	0.0293839	0.164715	0.337118	0.250917	0.121907		0.593167	1.50856	0.0108119		8.5641	9.4676	8.88169	10.2684
ADP-ribosylation factor-like 6	Arl6	mSQ027961	mMR027961	-1.92275	-1.59034	-1.75654	0.235049	-1.23365	-1.08285	-1.15825	0.106632		0.598296	1.51393	0.0408991		10.5541	12.1664	12.708	10.8825
armadillo repeat containing 6	Armc6	mSQ005863	mMC005863	-0.594208	-0.876283	-0.735246	0.199457	-0.0676748	-0.242073	-0.154874	0.123318		0.580372	1.49523	0.0364123		9.36022	9.70268	10.3378	10.5273
Mus musculus arsenate resistance protein 2 (Ars2), mRNA.""	Ars2	mSQ033784	mMA033784	-1.43769	-0.945302	-1.1915	0.348171	-0.323023	-0.438882	-0.380952	0.0819244		0.810544	1.75387	0.0425592		10.0116	12.3901	11.7058	11.4143
asialoglycoprotein receptor 1	Asgr1	mSQ000908	mMC000908	-1.07897	-0.802571	-0.94077	0.195443	0.728426	-0.0935902	0.317418	0.581253		1.25819	2.39195	0.0505428		9.03305	9.53728	10.521	10.63
MLTK alpha (Sterile-alpha motif and leucine zipper containing kinase AZK).	AV006891	mSQ034279	mMA034279	0.343968	-0.120418	0.111775	0.32837	1.05655	1.39877	1.22766	0.241986		1.11588	2.16727	0.0303915		8.80746	10.2085	9.8218	15.779
Mus musculus beta-1,3-glucuronyltransferase 1 (glucuronosyltransferase P) (B3gat1), mRNA.""	B3gat1	mSQ033437	mMA033437	0.0855673	-0.0289357	0.0283158	0.0809658	1.00506	0.612607	0.808833	0.277506		0.780517	1.71775	0.0311247		9.54612	10.0775	9.86903	10.3469
beta-1,3-glucuronyltransferase 2 (glucuronosyltransferase S) ""	B3gat2	mSQ027166	mMR027166	-0.439289	-0.739295	-0.589292	0.212136	-0.0550721	0.216029	0.0804785	0.191698		0.669771	1.59082	0.0401482		8.81253	8.44271	8.12054	9.19333
RIKEN cDNA B830045N13 gene	B830045N13Rik	mSQ017832	mMC017832	-1.16764	-1.24666	-1.20715	0.0558743	-0.704185	-0.55739	-0.630788	0.1038		0.576363	1.49109	0.0101409		9.55429	9.20499	10.1212	9.18103
beta-site APP cleaving enzyme 1	Bace1	mSQ004474	mMC004474	-1.19318	-1.09698	-1.14508	0.0680245	-0.171739	-0.651249	-0.411494	0.339065		0.733587	1.66277	0.0477341		10.2365	10.3759	11.1779	10.0637
beta-site APP-cleaving enzyme 2	Bace2	mSQ018798	mMC018798	0.708686	0.417744	0.563215	0.205726	1.7276	1.48106	1.60433	0.174325		1.04111	2.05782	0.0159715		9.50075	9.55556	13.8898	12.2195
HLA-B-associated transcript 9	Bat9	mSQ011426	mMC011426	-0.426844	-0.323282	-0.375063	0.0732297	0.883507	0.238185	0.560846	0.456312		0.935909	1.9131	0.0516798		9.51503	10.6805	9.89026	10.0503
Bcl-2 binding component 3	Bbc3	mSQ002308	mMC002308	-0.63349	-0.635017	-0.634254	0.00108008	-0.199392	0.114185	-0.0426032	0.221733		0.59165	1.50697	0.0318006		9.49419	10.3839	10.0091	10.3222
cDNA sequence BC019537	BC019537	mSQ025690	mMC025690	-0.256897	-0.598764	-0.427831	0.241736	0.0656979	0.344031	0.204864	0.196811		0.632695	1.55046	0.0514827		9.69812	8.20147	10.0702	9.68679
cDNA sequence BC022687	BC022687	mSQ007991	mMC007991	-0.931306	-0.665134	-0.79822	0.188212	-0.138416	-0.0450886	-0.0917524	0.0659927		0.706467	1.6318	0.0188082		10.8171	10.2455	11.3399	10.5552
cDNA sequence BC023488	BC023488	mSQ027633	mMR027633	-1.15997	-1.07826	-1.11911	0.0577717	-0.512892	0.0173473	-0.247772	0.374936		0.871342	1.82936	0.0415643		9.65482	9.57997	9.15697	9.63738
cDNA sequence BC026762	BC026762	mSQ025880	mMC025880	-0.936911	-1.26101	-1.09896	0.229172	-0.50285	-0.503609	-0.50323	0.000537342		0.595731	1.51124	0.033339		9.57413	9.61137	11.0525	9.88633
cDNA sequence BC050196	BC050196	mSQ021224	mMC021224	-0.472986	-0.61617	-0.544578	0.101247	0.0046484	0.286673	0.145661	0.199421		0.690239	1.61355	0.0243461		9.87746	9.87655	10.596	12.4178
cDNA sequence BC060615	BC060615	mSQ026324	mMR026324	-0.551327	-0.442632	-0.496979	0.0768587	0.230251	-0.037942	0.0961546	0.189641		0.593134	1.50852	0.0273369		9.13976	9.91506	10.5336	11.4331
BPY2 interacting protein 1	Bpy2ip1	mSQ019855	mMC019855	-1.25259	-1.50735	-1.37997	0.180145	-0.325398	-0.802011	-0.563704	0.337016		0.816265	1.76084	0.0471676		9.80423	10.8441	10.8506	10.2334
brain protein 17	Brp17	mSQ027736	mMR027736	-0.243355	0.12402	-0.0596676	0.259773	1.38818	0.888529	1.13835	0.353304		1.19802	2.29425	0.0304672		10.4111	12.4671	10.9296	11.2415
RIKEN cDNA C030011O14 gene	C030011O14Rik	mSQ002718	mMC002718	-0.063806	0.0107182	-0.0265439	0.0526965	0.747505	0.507919	0.627712	0.169413		0.654256	1.5738	0.0174287		9.10018	9.94433	10.3502	11.6767
hypothetical protein C130090J04	C130090J04	mSQ030921	mMR030921	-0.428464	-0.43185	-0.430157	0.00239449	0.565122	0.860064	0.712593	0.208555		1.14275	2.20801	0.00812549		9.22632	8.90048	9.69334	15.0782
core 1 UDP-galactose:N-acetylgalactosamine-alpha-R beta 1,3-galactosyltransferase ""	C1galt1	mSQ003015	mMC003015	-0.18935	-0.0946108	-0.14198	0.0669908	0.493516	0.516693	0.505104	0.0163889		0.647085	1.566	0.00281587		9.19542	10.1223	9.63347	10.332
complement component 1, q subcomponent, gamma polypeptide ""	C1qg	mSQ018137	mMC018137	1.70862	1.78393	1.74628	0.0532467	2.57398	2.15797	2.36598	0.294168		0.6197	1.53656	0.0496623		9.41785	13.5756	12.9992	12.308
RIKEN cDNA C330019G07 gene	C330019G07Rik	mSQ004834	mMC004834	-0.534932	-0.316536	-0.425734	0.154429	0.311707	0.184448	0.248078	0.0899855		0.673812	1.59528	0.0167134		10.0964	9.78053	10.1259	10.452
RIKEN cDNA C530050I23 gene	C530050I23Rik	mSQ011773	mMC011773	0.14507	-0.151258	-0.00309401	0.209536	0.706038	0.512551	0.609295	0.136816		0.612389	1.52879	0.0371536		8.97421	8.55458	9.10476	9.57478
hypothetical protein C630025L14	C630025L14	mSQ030929	mMR030929	-1.21879	-1.16354	-1.19116	0.0390713	-0.441899	-0.366788	-0.404343	0.0531114		0.786821	1.72527	0.00174637		8.5429	9.96796	10.6046	9.76133
RIKEN cDNA C630028L02 gene	C630028L02Rik	mSQ030632	mMR030632	-0.469897	-0.508454	-0.489176	0.0272638	0.759517	0.20904	0.484279	0.389246		0.973454	1.96354	0.0358963		9.75171	8.99572	10.1198	14.8533
RIKEN cDNA C920011F04 gene	C920011F04Rik	mSQ001597	mMC001597	-0.0172047	-0.107988	-0.0625965	0.0641937	0.92675	1.18207	1.05441	0.180538		1.11701	2.16896	0.00719801		9.20421	9.72169	9.73509	10.5778
calcium channel, voltage-dependent, L type, alpha 1C subunit ""	Cacna1c	mSQ028426	mMR028426	-0.458527	-0.671471	-0.564999	0.150574	0.501309	0.0181019	0.259705	0.341679		0.824704	1.77117	0.0445093		9.95501	9.59127	10.8741	10.6991
Mus musculus calcium channel, voltage-dependent, T type, alpha 1G subunit (Cacna1g), mRNA.""	Cacna1g	mSQ035472	mMO035472	-1.80594	-1.54404	-1.67499	0.18519	-0.221357	-0.889717	-0.555537	0.472602		1.11945	2.17264	0.0446252		9.89163	9.47869	10.5878	8.75659
calcium/calmodulin-dependent protein kinase IV	Camk4	mSQ014322	mMC014322	-0.446686	-0.224816	-0.335751	0.156885	0.19978	0.493395	0.346587	0.207617		0.682338	1.60474	0.0328218		8.74114	9.74883	9.55812	11.6736
cation channel, sperm associated 2 ""	Catsper2	mSQ020688	mMC020688	-1.14435	-0.777641	-0.960993	0.2593	-0.352962	-0.260677	-0.30682	0.0652553		0.654174	1.57371	0.0371692		9.50414	9.46744	10.9066	9.61695
Mus musculus cystathionine beta-synthase (Cbs), transcript variant 1, mRNA.""	Cbs	mSQ034271	mMA034271	-0.494667	-0.468975	-0.481821	0.0181671	-0.0780017	0.335928	0.128963	0.292692		0.610784	1.52709	0.0492613		9.18299	8.53054	8.92462	9.69969
chemokine (C-C motif) ligand 2	Ccl2	mSQ022537	mMC022537	0.510235	0.473296	0.491765	0.0261197	1.70167	1.09843	1.40005	0.426559		0.908286	1.87681	0.047577		9.5323	10.0903	10.8338	10.3864
cyclin D1	Ccnd1	mSQ027630	mMR027630	-1.39913	-1.15534	-1.27724	0.172383	-0.274395	-0.670979	-0.472687	0.280427		0.804549	1.7466	0.0372346		10.5676	12.9831	12.7255	11.8514
cell cycle progression 1	Ccpg1	mSQ027450	mMR027450	-0.749778	-1.01385	-0.881815	0.186729	-0.251831	-0.331217	-0.291524	0.0561345		0.590291	1.50555	0.0252307		9.04802	11.4628	11.2716	10.1382
CD160 antigen	Cd160	mSQ021360	mMC021360	-0.498636	-0.611144	-0.55489	0.0795549	0.227265	0.0518133	0.139539	0.124063		0.694429	1.61824	0.0108938		9.95074	9.7463	11.3523	10.0413
CD 207 antigen	Cd207	mSQ000973	mMC000973	-0.379251	-0.116251	-0.247751	0.185969	0.745459	0.281567	0.513513	0.328021		0.761264	1.69498	0.0519512		9.12325	8.24866	9.86782	9.99341
Mus musculus CDC14 cell division cycle 14 homolog B (S. cerevisiae) (Cdc14b), mRNA.""	Cdc14b	mSQ033770	mMA033770	-0.209214	-0.580417	-0.394815	0.26248	0.412602	0.209906	0.311254	0.143328		0.706069	1.63135	0.0395963		8.90745	9.8655	9.20436	10.0861
Mus musculus cell division cycle 42 homolog (S. cerevisiae) (Cdc42), mRNA.""	Cdc42	mSQ034840	mMA034840	2.22018	2.32886	2.27452	0.0768515	3.26062	2.82554	3.04308	0.307644		0.76856	1.70357	0.0377948		9.47366	13.1011	11.9781	11.8126
Cdc42 binding protein kinase alpha	Cdc42bpa	mSQ020468	mMC020468	-0.0701667	-0.322076	-0.196121	0.178127	0.437122	0.674996	0.556059	0.168203		0.75218	1.68434	0.0245823		9.36711	9.44213	9.80048	12.1942
Mus musculus cadherin 23 (otocadherin) (Cdh23), mRNA.""	Cdh23	mSQ033000	mMA033000	-0.525291	-0.564566	-0.544928	0.0277719	0.228272	0.335551	0.281911	0.0758577		0.826839	1.7738	0.00236934		15.1103	8.58055	8.77012	9.35612
cholinergic receptor, nicotinic, alpha polypeptide 2 (neuronal) ""	Chrna2	mSQ008289	mMC008289	-0.0780927	0.0818614	0.00188433	0.113105	0.832291	1.18711	1.0097	0.250897		1.00782	2.01087	0.0176611		9.79016	9.38649	11.2613	13.5434
chemokine-like factor super family 1	Cklfsf1	mSQ025543	mMC025543	-0.252317	-0.433348	-0.342832	0.128009	0.610363	0.251727	0.431045	0.253593		0.773877	1.70986	0.0306236		9.38768	9.99903	10.806	13.1993
Mus musculus colipase, pancreatic (Clps), mRNA.""	Clps	mSQ033232	mMA033232	0.0422387	-0.0594972	-0.00862924	0.0719382	1.07696	0.770608	0.923782	0.216621		0.932411	1.90846	0.0143402		8.03932	9.65904	10.8129	8.80716
contactin 3	Cntn3	mSQ004548	mMC004548	-2.24026	-2.31234	-2.2763	0.0509732	-1.18662	-1.16388	-1.17525	0.0160818		1.10105	2.1451	0.000588107		10.9231	10.5241	11.5187	10.526
procollagen, type IV, alpha 6 ""	Col4a6	mSQ011329	mMC011329	-2.30637	-2.12602	-2.2162	0.127528	-0.703429	-1.29564	-0.999534	0.418755		1.21667	2.32409	0.0295248		10.1852	10.2083	10.3935	9.89591
catechol-O-methyltransferase	Comt	mSQ028988	mMR028988	-0.179468	-0.52065	-0.350059	0.241252	0.224196	0.275203	0.249699	0.0360671		0.599758	1.51546	0.0368424		11.6755	12.4032	11.9387	11.4576
coronin, actin binding protein, 2B ""	Coro2b	mSQ019871	mMC019871	-0.787013	-0.372905	-0.579959	0.292819	0.281017	0.165323	0.22317	0.0818079		0.803129	1.74488	0.0323848		9.5566	9.01118	8.95179	10.2302
Mus musculus crumbs homolog 1 (Drosophila) (Crb1), mRNA.""	Crb1	mSQ001527	mMR001527	-0.302263	-0.171738	-0.237001	0.0922952	0.494048	0.588458	0.541253	0.0667575		0.778254	1.71505	0.00527101		8.8646	9.52729	11.9593	10.1769
CREB binding protein	Crebbp	mSQ028149	mMR028149	-0.443759	-0.715864	-0.579811	0.192407	0.0888284	-0.0227806	0.0330239	0.0789195		0.612835	1.52926	0.0265194		10.188	9.50589	9.82585	14.7704
cone-rod homeobox containing gene	Crx	mSQ014865	mMC014865	-0.194446	-0.519059	-0.356753	0.229536	0.534673	0.747395	0.641034	0.150417		0.997787	1.99693	0.0179021		9.67685	9.22725	10.1147	9.59623
chemokine (C-X-C motif) ligand 16	Cxcl16	mSQ000850	mMC000850	-0.726535	-0.798551	-0.762543	0.0509228	-0.10138	0.38718	0.1429	0.345464		0.905443	1.87312	0.0334914		9.60393	9.62822	8.93795	10.0483
Mus musculus cytoplasmic FMR1 interacting protein 1, mRNA (cDNA clone MGC:64669 IMAGE:6835403), complete cds.""	Cyfip1	mSQ031976	mMA031976	-0.0520843	-0.380223	-0.216154	0.232029	0.291683	0.453348	0.372516	0.114315		0.588669	1.50386	0.0422412		8.85175	10.0512	9.25827	14.9469
cytochrome P450, family 2, subfamily u, polypeptide 1 ""	Cyp2u1	mSQ029363	mMR029363	-0.543472	-0.857003	-0.700238	0.2217	0.522244	1.17398	0.848111	0.460846		1.54835	2.92482	0.0252263		10.0209	9.08667	9.93058	10.8207
cytochrome P450, family 46, subfamily a, polypeptide 1 ""	Cyp46a1	mSQ003841	mMC003841	-0.499685	-0.531412	-0.515548	0.0224345	0.874864	0.508641	0.691753	0.258959		1.2073	2.30905	0.0112003		10.2532	9.66465	11.3233	10.2021
cytochrome P450, family 4, subfamily a, polypeptide 14 ""	Cyp4a14	mSQ010164	mMC010164	-0.276296	-0.198805	-0.237551	0.0547941	1.12947	0.413182	0.771326	0.506491		1.00888	2.01234	0.0536761		9.5025	9.2036	10.6456	10.0557
RIKEN cDNA D030034A15 gene	D030034A15Rik	mSQ004030	mMC004030	-0.0207215	0.0062169	-0.00725228	0.0190483	0.892314	0.470302	0.681308	0.298407		0.68856	1.61167	0.0413775		8.26319	8.41383	8.72793	9.12502
RIKEN cDNA D030041N04 gene	D030041N04Rik	mSQ006241	mMC006241	-1.34858	-1.49005	-1.41931	0.100038	-0.894846	-0.688884	-0.791865	0.145638		0.62745	1.54483	0.0187176		9.45727	9.25876	9.45552	9.16696
RIKEN cDNA D030045P18 gene	D030045P18Rik	mSQ007476	mMC007476	-0.181203	-0.34505	-0.263126	0.115857	1.06961	0.586859	0.828235	0.341359		1.09136	2.13075	0.025229		9.72982	9.28753	10.4235	9.89179
DNA segment, Chr 10, Wayne State University 102, expressed ""	D10Wsu102e	mSQ016453	mMC016453	-1.41939	-1.21763	-1.31851	0.142671	-0.748663	-0.564771	-0.656717	0.130032		0.661792	1.58205	0.0200028		11.0833	11.5748	12.1559	11.0692
Mus musculus DNA segment, Chr 11, ERATO Doi 498, expressed (D11Ertd498e), mRNA.""	D11Ertd498e	mSQ032927	mMA032927	0.732304	0.323005	0.527655	0.289419	2.15326	2.80884	2.48105	0.463563		1.9534	3.87286	0.0184886		10.537	9.71979	11.8042	13.7386
hypothetical protein D130071N09	D130071N09	mSQ020647	mMC020647	-0.379383	-0.188191	-0.283787	0.135193	0.531566	0.1886	0.360083	0.242514		0.64387	1.56252	0.0408693		9.01666	9.51413	9.33198	10.7638
DNA segment, Chr 15, Brigham & Women's Genetics 0759 expressed ""	D15Bwg0759e	mSQ023338	mMC023338	-1.03459	-1.25397	-1.14428	0.155124	0.00149849	-0.151176	-0.0748388	0.107957		1.06944	2.09862	0.00762929		10.7733	10.3446	11.9246	11.4204
DNA segment, Chr 16, Brigham & Women's Genetics 1494 expressed ""	D16Bwg1494e	mSQ022608	mMC022608	-1.37288	-1.42078	-1.39683	0.0338701	-0.553449	-0.00444944	-0.278949	0.388201		1.11788	2.17028	0.0278629		9.65869	9.54497	10.742	9.77549
RIKEN cDNA D630028G08 gene	D630028G08Rik	mSQ002924	mMC002924	-0.566931	-0.241047	-0.403989	0.230435	0.229367	0.137083	0.183225	0.0652541		0.587214	1.50234	0.0370257		9.11949	8.54596	9.58637	8.98887
RIKEN cDNA D630029K05 gene	D630029K05Rik	mSQ018806	mMC018806	-0.18751	-0.421225	-0.304368	0.165261	0.321347	0.909066	0.615207	0.41558		0.919575	1.89156	0.0503581		8.17616	10.6729	11.3698	10.1376
DNA segment, Chr 7, ERATO Doi 413, expressed ""	D7Ertd413e	mSQ026459	mMR026459	-0.117859	-0.368714	-0.243287	0.177382	0.627918	0.238729	0.433324	0.275198		0.67661	1.59838	0.0499255		8.87685	8.24818	10.6317	9.57729
defensin beta 15	Defb15	mSQ029770	mMR029770	-0.559278	-0.773077	-0.666177	0.151179	0.011721	-0.186776	-0.0875274	0.140359		0.57865	1.49345	0.0290336		10.8297	10.0501	10.6165	11.4636
DEAH (Asp-Glu-Ala-His) box polypeptide 32	Dhx32	mSQ002776	mMC002776	-0.405885	-0.366573	-0.386229	0.0277976	0.253616	0.357575	0.305596	0.0735098		0.691825	1.61533	0.00319524		10.2816	12.5983	12.0515	11.5122
distal-less homeobox 4	Dlx4	mSQ000826	mMC000826	-1.26455	-1.4895	-1.37703	0.159061	-0.525523	-0.522294	-0.523908	0.00228343		0.853119	1.8064	0.00847212		9.6704	9.33837	10.4092	9.6132
dystrophia myotonica kinase, B15 ""	Dm15	mSQ029501	mMR029501	-0.109147	-0.25614	-0.182644	0.10394	0.474392	0.340205	0.407298	0.0948846		0.589942	1.50519	0.0136477		8.23361	8.86466	9.41661	9.10134
dynamin 3	Dnm3	mSQ002792	mMC002792	-1.54634	-0.904638	-1.22549	0.453755	-0.0800075	-0.0475703	-0.0637889	0.0229365		1.1617	2.23721	0.0343453		10.1933	10.208	9.50673	11.0797
docking protein 2	Dok2	mSQ024314	mMC024314	-0.0172243	0.185387	0.0840813	0.143268	0.874432	0.801106	0.837769	0.0518496		0.753688	1.6861	0.0099138		10.2532	10.5929	10.2901	11.0627
docking protein 5	Dok5	mSQ015541	mMC015541	-0.177811	-0.0625197	-0.120165	0.0815234	0.613946	0.503309	0.558628	0.0782322		0.678793	1.6008	0.00678609		8.19621	7.97359	9.92372	9.12268
developmental pluripotency associated 2	Dppa2	mSQ024324	mMC024324	-1.95674	-1.50422	-1.73048	0.319981	-0.810808	-0.93894	-0.874874	0.0906031		0.855609	1.80952	0.0339653		9.62208	9.5921	11.188	9.09885
developmental pluripotency associated 4	Dppa4	mSQ024866	mMC024866	-1.08277	-1.08726	-1.08501	0.00317366	1.15722	0.13679	0.647005	0.721553		1.73202	3.32192	0.0384508		9.2899	9.84247	10.259	9.84867
dihydropyrimidinase-like 2	Dpysl2	mSQ006656	mMC006656	-0.509096	-0.42664	-0.467868	0.0583049	0.536071	0.0499839	0.293028	0.343716		0.760896	1.69454	0.0454409		9.17814	9.68072	10.5412	10.8158
RIKEN cDNA E030002O03 gene	E030002O03Rik	mSQ009544	mMC009544	-0.37368	-0.244372	-0.309026	0.0914343	0.298931	0.899859	0.599395	0.42492		0.90842	1.87699	0.0489685		8.92786	9.24536	8.5029	9.64284
RIKEN cDNA E130114P18 gene	E130114P18Rik	mSQ030239	mMR030239	-0.0919418	-0.218949	-0.155445	0.0898075	0.453299	0.494367	0.473833	0.0290395		0.629278	1.54679	0.00553114		9.00679	8.70871	9.28764	9.72012
RIKEN cDNA E130115I21 gene	E130115I21Rik	mSQ005119	mMC005119	-0.327395	-0.273467	-0.300431	0.0381331	0.506209	0.840997	0.673603	0.236731		0.974035	1.96433	0.0144949		8.59342	9.58302	10.5248	10.4496
ectodysplasin-A receptor	Edar	mSQ002867	mMC002867	0.922262	-0.015035	0.453613	0.662769	3.12182	2.1731	2.64746	0.670848		2.19384	4.57523	0.0406406		11.1232	9.67238	11.1864	15.2009
E74-like factor 5	Elf5	mSQ006858	mMC006858	-0.218107	-0.0344406	-0.126274	0.129872	0.71758	1.0245	0.871038	0.217022		0.997312	1.99628	0.0153415		8.80485	8.97604	10.6741	9.44431
EMI domain containing 2	Emid2	mSQ002963	mMC002963	-0.281142	-0.385709	-0.333425	0.0739395	1.64372	1.02006	1.33189	0.440988		1.66532	3.17183	0.0171041		9.09516	9.35403	10.3023	10.6813
empty spiracles homolog 2 (Drosophila) opposite strand	Emx2os	mSQ008349	mMC008349	-0.0300151	-0.0465715	-0.0382933	0.0117072	0.553754	0.985285	0.76952	0.305139		0.807813	1.75056	0.0323002		8.50036	8.40552	10.2095	10.1281
enamelin	Enam	mSQ025730	mMC025730	-0.108093	-0.149566	-0.12883	0.0293261	0.692172	0.4137	0.552936	0.19691		0.681765	1.6041	0.0200442		8.56659	9.50671	9.48768	9.17017
eomesodermin homolog (Xenopus laevis)	Eomes	mSQ007456	mMC007456	-0.276186	-0.536824	-0.406505	0.184298	0.413912	0.43923	0.426571	0.0179022		0.833076	1.78148	0.0119112		8.60084	8.93516	9.37728	10.1367
epididymal protein e9-1	Epdd1	mSQ013553	mMC013553	-0.163589	-0.334571	-0.24908	0.120903	0.445936	0.320935	0.383436	0.0883889		0.632515	1.55027	0.013453		8.26307	9.71773	8.10053	8.63425
expressed sequence 2 embryonic lethal	Es2el	mSQ029496	mMR029496	0.113548	-0.178067	-0.0322598	0.206203	0.676896	0.584206	0.630551	0.0655416		0.66281	1.58316	0.0246847		9.20835	8.5245	11.2624	8.77856
eyes absent 1 homolog (Drosophila)	Eya1	mSQ016295	mMC016295	-0.753372	-0.774408	-0.76389	0.0148746	0.430389	-0.057413	0.186488	0.344928		0.950378	1.93238	0.0300488		9.79565	8.65725	9.69216	9.95581
coagulation factor II	F2	mSQ017879	mMC017879	-0.48003	-0.672704	-0.576367	0.136241	0.176365	-0.154007	0.0111788	0.233608		0.587545	1.50269	0.0458026		9.49574	8.86553	10.6806	9.25947
RIKEN cDNA F830045P16 gene	F830045P16Rik	mSQ007112	mMC007112	0.0837307	0.0872728	0.0855017	0.00250466	1.26562	1.03924	1.15243	0.16007		1.06693	2.09497	0.00553522		9.1128	9.88728	11.3237	14.5145
four and a half LIM domains 4	Fhl4	mSQ022692	mMC022692	-1.31851	-0.812108	-1.06531	0.358083	-0.398538	-0.10467	-0.251604	0.207796		0.813708	1.75772	0.0543647		9.01313	8.7904	10.069	9.36284
four and a half LIM domains 5	Fhl5	mSQ011298	mMC011298	-0.0294661	-0.274328	-0.151897	0.173144	0.782908	0.410037	0.596472	0.26366		0.74837	1.67989	0.0392541		10.0596	8.63811	9.74758	10.0088
FIP1 like 1 (S. cerevisiae)	Fip1l1	mSQ002328	mMC002328	-0.39532	-0.675771	-0.535545	0.198309	-0.0535217	0.180396	0.0634371	0.165405		0.598982	1.51465	0.0408527		9.82189	9.37351	10.841	9.47845
FMS-like tyrosine kinase 3	Flt3	mSQ001123	mMC001123	-0.832564	-0.859856	-0.84621	0.0192985	-0.354301	0.0956031	-0.129349	0.31813		0.716861	1.6436	0.0431202		8.60695	9.59858	10.3971	9.82695
fragile X mental retardation 1 neighbor	Fmr1nb	mSQ001939	mMC001939	-1.61393	-1.46986	-1.5419	0.101874	-0.777927	-0.469061	-0.623494	0.218402		0.918401	1.89002	0.0163732		9.17885	10.314	10.2666	11.1665
mRNA, complete cds, clone:1-73 (6330410H20Rik protein) (RIKEN cDNA 2810430J06 gene).""	Fndc4	mSQ031793	mMA031793	0.0639273	0.0546662	0.0592968	0.00654854	1.00151	0.512496	0.757002	0.345784		0.697705	1.62192	0.0520169		8.00836	9.51676	11.9118	8.81319
Mus musculus forkhead box I1 (Foxi1), mRNA.""	Foxi1	mSQ034729	mMA034729	-0.237616	0.106078	-0.0657691	0.243028	0.779592	0.676456	0.728024	0.0729284		0.793793	1.73363	0.0237394		8.2471	9.32215	9.09873	10.0302
forkhead box P2	Foxp2	mSQ026382	mMC026382	0.504571	0.191245	0.347908	0.221555	2.7182	2.20684	2.46252	0.36159		2.11461	4.33073	0.00976082		8.47381	8.24611	11.4848	10.5838
GA repeat binding protein, beta 2 ""	Gabpb2	mSQ029192	mMR029192	-0.407047	-0.544726	-0.475886	0.0973539	0.481866	0.146256	0.314061	0.237312		0.789947	1.72901	0.0244426		9.52915	9.08173	10.3781	13.9893
gap junction membrane channel protein beta 1	Gjb1	mSQ006247	mMC006247	-0.305309	-0.121462	-0.213385	0.13	0.365632	0.509741	0.437686	0.1019		0.651072	1.57033	0.0153537		8.55463	9.42564	9.76779	11.5756
GLI-Kruppel family member GLI	Gli	mSQ011618	mMC011618	-0.185813	-0.203238	-0.194525	0.0123212	0.589409	0.320044	0.454726	0.190469		0.649252	1.56835	0.0202995		8.66667	9.42797	8.76428	9.01727
gene model 440, (NCBI) ""	Gm440	mSQ024502	mMC024502	-1.73852	-2.07767	-1.9081	0.239813	-1.0762	-0.810276	-0.943239	0.188037		0.964858	1.95187	0.0232159		11.2921	10.8505	11.264	10.9928
gene model 770, (NCBI) ""	Gm770	mSQ024419	mMC024419	-0.818722	-0.659034	-0.738878	0.112916	0.018596	-0.300168	-0.140786	0.2254		0.598092	1.51371	0.0392578		9.76763	9.51464	9.81578	9.59357
G protein-coupled receptor 10	Gpr10	mSQ022460	mMC022460	-0.0626844	-0.0113375	-0.037011	0.0363078	0.697873	0.631785	0.664829	0.0467312		0.70184	1.62658	0.00176799		8.84361	8.44399	9.01084	10.0608
G protein-coupled receptor 135	Gpr135	mSQ007796	mMC007796	-0.584724	-0.322529	-0.453626	0.1854	0.279513	-0.00573227	0.13689	0.201699		0.590517	1.50579	0.0464351		9.9285	10.4877	9.60132	15.702
G protein-coupled receptor 85	Gpr85	mSQ030179	mMR030179	-1.7454	-1.93438	-1.83989	0.133626	-1.01528	-1.06718	-1.04123	0.0367007		0.798659	1.73948	0.00736058		10.3516	9.99066	11.1003	9.15359
Mus musculus gene regulated by estrogen in breast cancer protein (Greb1), mRNA.""	Greb1	mSQ031290	mMA031290	-0.307779	-0.426631	-0.367205	0.0840413	0.311082	0.173389	0.242235	0.0973641		0.609441	1.52567	0.0107762		8.35338	8.68756	9.59535	9.33188
glutamate receptor, ionotropic, NMDA2A (epsilon 1) ""	Grin2a	mSQ004162	mMC004162	-0.113672	-0.018055	-0.0658636	0.0676115	0.731648	1.05989	0.895769	0.232103		0.961633	1.94751	0.0150884		9.96433	9.15762	10.4498	10.9425
glutathione S-transferase, mu 1 ""	Gstm1	mSQ027050	mMR027050	-0.531711	-0.823371	-0.677541	0.206235	0.0821397	-0.144866	-0.031363	0.160517		0.646178	1.56502	0.0364746		8.75107	9.5974	8.66375	8.83315
glutathione transferase zeta 1 (maleylacetoacetate isomerase)	Gstz1	mSQ012974	mMC012974	0.214553	-0.167772	0.0233905	0.270345	0.70714	0.695866	0.701503	0.00797217		0.678112	1.60004	0.035577		10.2952	10.7692	10.4689	10.5293
general transcription factor IIIC, polypeptide 4 ""	Gtf3c4	mSQ027828	mMR027828	-0.216229	0.235705	0.00973828	0.319566	1.22426	1.50465	1.36445	0.198265		1.35471	2.55747	0.0182194		10.1969	9.33421	12.9423	12.5591
histocompatibility 28	H28	mSQ024493	mMC024493	-2.35918	-2.3803	-2.36974	0.0149326	-1.80137	-1.59767	-1.69952	0.144038		0.67022	1.59132	0.0112775		9.96674	10.1965	10.536	9.65315
histocompatibility 2, Q region locus 1 ""	H2-Q1	mSQ029512	mMR029512	-0.442467	-0.255234	-0.348851	0.132394	0.225428	0.438335	0.331882	0.150548		0.680732	1.60295	0.0203681		9.24377	9.18653	10.0559	9.54784
hedgehog acyltransferase	Hhat	mSQ010719	mMC020378	-0.465402	-0.836908	-0.651155	0.262695	-0.0855245	0.319595	0.117035	0.286463		0.76819	1.70313	0.0538558		9.74644	9.51605	9.43763	10.5859
histone 1, H3f ""	Hist1h3f	mSQ015826	mMC015826	-0.201737	0.198951	-0.00139299	0.283329	0.771575	0.609186	0.69038	0.114826		0.691773	1.61527	0.0426678		9.08363	7.98481	9.32549	8.29842
histidine rich calcium binding protein	Hrc	mSQ004217	mMC004217	0.812076	0.538866	0.675471	0.193189	1.87746	1.45785	1.66765	0.296708		0.992182	1.98919	0.0290852		9.23739	10.9696	11.5998	11.5345
heparan sulfate (glucosamine) 3-O-sulfotransferase 3A1	Hs3st3a1	mSQ005798	mMC005798	-0.89035	-1.14203	-1.01619	0.177965	-0.297172	0.0638913	-0.11664	0.25531		0.89955	1.86548	0.0274797		8.35188	9.50649	9.18462	10.2315
hydroxysteroid 11-beta dehydrogenase 2	Hsd11b2	mSQ028534	mMR028534	0.251319	-0.077571	0.0868738	0.23256	1.25318	0.965884	1.10953	0.203147		1.02266	2.03166	0.0213447		9.13529	8.43605	11.9387	12.6283
islet cell autoantigen 1	Ica1	mSQ001100	mMC001100	-0.689172	-0.496612	-0.592892	0.136161	1.46363	0.927609	1.19562	0.379026		1.78851	3.45459	0.0122141		8.81621	9.08611	12.2585	12.0124
insulin-like growth factor 2, binding protein 1 ""	Igf2bp1	mSQ031051	mMR031051	-1.46283	-1.36361	-1.41322	0.0701617	-0.805033	-0.455602	-0.630318	0.247086		0.782904	1.72059	0.0249147		9.81478	10.9043	11.4188	9.9128
Mus musculus immunoglobulin heavy chain variable region (Vh10.3) gene, Vh10.3a allele, partial cds.""	IGHV10S3	mSQ036163	mMO036163	-0.0525929	-0.192196	-0.122394	0.0987143	0.505746	0.481489	0.493617	0.0171523		0.616012	1.53263	0.00648524		10.7048	10.0703	10.5481	10.9732
Mus musculus IgVk ka4 pseudogene.	IGKV4-75	mSQ036221	mMO036221	-0.370799	-0.984355	-0.677577	0.43385	1.52543	0.717411	1.12142	0.571357		1.799	3.47978	0.0355669		8.4477	8.97389	12.3744	9.62548
Mus musculus domesticus immunoglobulin lambda J3-C3-J1-C1 cluster, 3' flanking sequence.""	IGLC1	mSQ004215	mMO036265	-0.475209	-0.327708	-0.401458	0.104299	0.871389	0.470457	0.670923	0.283502		1.07238	2.1029	0.0187297		8.47898	9.45231	10.6937	9.89631
Mus musculus inositol (myo)-1(or 4)-monophosphatase 2 (Impa2), mRNA.""	Impa2	mSQ001176	mMR001176	-0.295458	-0.341266	-0.318362	0.0323912	1.09454	0.527151	0.810848	0.401207		1.12921	2.18739	0.0290266		10.8565	10.3971	11.8693	10.6712
IQ motif containing F4	Iqcf4	mSQ008241	mMC008241	-0.794493	-0.927293	-0.860893	0.0939033	0.303719	-0.110797	0.0964611	0.293108		0.957354	1.94175	0.0239946		8.80383	8.55624	9.97814	8.86942
IL2-inducible T-cell kinase	Itk	mSQ027115	mMR027115	-0.892783	-1.29984	-1.09631	0.287829	0.207019	0.00332766	0.105173	0.144031		1.20148	2.29976	0.0170289		9.05359	10.0896	11.3456	10.792
jumonji domain containing 1B	Jmjd1b	mSQ004549	mMC004549	-1.16239	-0.631071	-0.896733	0.375702	-0.0432133	-0.0247876	-0.0340004	0.013029		0.862732	1.81848	0.0416258		11.6796	13.2295	12.5961	12.0137
junctophilin 2	Jph2	mSQ009784	mMC009784	0.554559	1.13816	0.846361	0.41267	2.04935	1.71387	1.88161	0.237217		1.03525	2.04947	0.0457177		9.1411	11.1627	9.85715	11.0428
kidney androgen regulated protein	Kap	mSQ004723	mMC004723	-0.639115	-0.278402	-0.458759	0.255062	0.340854	0.185158	0.263006	0.110093		0.721765	1.6492	0.0333719		8.83332	9.44114	8.71138	10.5969
potassium large conductance calcium-activated channel, subfamily M, alpha member 1 ""	Kcnma1	mSQ021904	mMC021904	0.134257	-0.1123	0.0109785	0.174342	0.833897	1.18231	1.00811	0.246369		0.997127	1.99602	0.0214419		7.96282	10.7239	10.4672	10.1577
KH domain containing, RNA binding, signal transduction associated 2 ""	Khdrbs2	mSQ016126	mMC016126	-0.330421	-0.170795	-0.250608	0.112872	0.442966	0.549317	0.496142	0.0752013		0.74675	1.67801	0.00804847		9.83643	9.1654	9.94376	9.89016
killer cell lectin-like receptor, subfamily A, member 19 ""	Klra19	mSQ009462	mMC019298	-0.26034	-0.884254	-0.572297	0.441174	0.423338	0.573396	0.498367	0.106106		1.07066	2.1004	0.039637		8.35606	9.8116	8.90401	9.28604
killer cell lectin-like receptor subfamily B member 1C	Klrb1c	mSQ003176	mMC003176	-0.8006	-0.420171	-0.610386	0.269004	0.423521	-0.00672811	0.208397	0.304232		0.818782	1.76392	0.0520694		9.09313	8.86764	11.1142	15.6062
keratin associated protein 15	Krtap15	mSQ008653	mMC008653	-0.198113	0.0569855	-0.0705636	0.180382	1.89782	1.64873	1.77327	0.176132		1.84384	3.58963	0.00460936		8.77099	8.02188	9.96367	9.46746
lymphocyte-activation gene 3	Lag3	mSQ017509	mMC017509	-0.660559	-1.0648	-0.86268	0.285841	-0.253857	0.140833	-0.0565119	0.279087		0.806168	1.74856	0.0519911		8.07679	8.47983	9.54695	9.44497
similar to selenoprotein W	LOC280621	mSQ018220	mMC018220	-0.387765	-0.209773	-0.298769	0.12586	0.374305	0.311831	0.343068	0.0441761		0.641837	1.56031	0.0104598		8.66763	9.32935	9.37212	9.59933
similar to hypothetical protein FLJ38281	LOC382019	mSQ022063	mMC022063	-0.789919	-0.791095	-0.790507	0.000831584	-0.161646	-0.148067	-0.154856	0.00960229		0.635651	1.55364	5.74676e-05		8.54803	8.93958	9.53423	9.47339
Arabidopsis thaliana lipid transfer protein 6 mRNA, complete cds.""	LPT6	mSQ036881	mCD037709	-0.147459	-0.12946	-0.13846	0.0127276	0.973981	0.596204	0.785093	0.267129		0.923552	1.89678	0.0197301		8.03384	9.38775	9.6015	9.14718
Mus musculus low density lipoprotein receptor-related protein 1 (Lrp1), mRNA.""	Lrp1	mSQ000218	mCT000218	-0.387501	-0.54405	-0.465775	0.110697	0.592695	0.18271	0.387703	0.289903		0.853478	1.80685	0.0300968		8.79625	8.72445	9.7397	9.52621
Mus musculus low density lipoprotein receptor-related protein 1 (Lrp1), mRNA.""	Lrp1	mSQ000248	mCT000248	-0.734537	-0.47241	-0.603473	0.185352	0.521947	0.0191028	0.270525	0.355565		0.873998	1.83274	0.0455451		8.73225	8.49797	10.1106	9.59174
Mus musculus low density lipoprotein receptor-related protein 1 (Lrp1), mRNA.""	Lrp1	mSQ000123	mCT000123	-0.0577821	-0.159206	-0.108494	0.0717176	0.853858	0.66258	0.758219	0.135254		0.866713	1.8235	0.00762209		8.98985	8.79949	9.66822	10.0232
Mus musculus low density lipoprotein receptor-related protein 1 (Lrp1), mRNA.""	Lrp1	mSQ001185	mCT001185	-0.449107	0.0340788	-0.207514	0.341664	0.688062	1.32466	1.00636	0.450141		1.21387	2.3196	0.0467149		9.15236	10.4414	10.8533	12.9054
Mus musculus leucine rich repeat (in FLII) interacting protein 1 (Lrrfip1), mRNA.""	Lrrfip1	mSQ035070	mMA035070	-0.0587842	0.010585	-0.0240996	0.0490514	1.08281	1.32778	1.20529	0.173218		1.22939	2.34468	0.00527629		9.07757	9.71393	12.5227	10.2321
leucine rich repeat transmembrane neuronal 2	Lrrtm2	mSQ029477	mMR029477	-0.219662	-0.698316	-0.458989	0.33846	0.185788	0.257208	0.221498	0.0505012		0.680487	1.60268	0.053303		8.70316	9.22998	10.666	9.6786
mitogen activated protein kinase 8 interacting protein	Mapk8ip	mSQ003278	mMC003278	0.17926	-0.169377	0.00494143	0.246524	0.708935	0.896128	0.802531	0.132366		0.79759	1.7382	0.0281919		8.8608	8.87319	9.18667	9.96818
melanoma antigen	Mela	mSQ029611	mMR029611	-1.31519	-1.05746	-1.18632	0.182243	-0.0984938	-0.482977	-0.290735	0.27187		0.895588	1.86037	0.0303788		9.02431	9.82525	9.82079	10.0848
mannoside acetylglucosaminyltransferase 3	Mgat3	mSQ006188	mMC006188	-2.12201	-1.79603	-1.95902	0.230498	-0.747186	-0.995799	-0.871493	0.175796		1.08753	2.12509	0.0168691		10.1332	10.7994	10.9218	11.1729
hypothetical protein MGC48079	MGC48079	mSQ023906	mMC023906	-0.389177	0.0365884	-0.176294	0.301062	0.412852	0.643685	0.528268	0.163224		0.704562	1.62965	0.0503076		9.27374	9.87285	8.65992	9.80509
makorin, ring finger protein, 1 ""	Mkrn1	mSQ018702	mMC018702	-0.809246	-0.846531	-0.827889	0.0263645	-0.117504	-0.181523	-0.149513	0.0452683		0.678376	1.60034	0.00148421		9.30164	11.9669	11.5252	10.7649
Moloney murine sarcoma virus, complete genome.""	MoMSVgp1	mSQ036497	mVI036497	-0.379032	0.0428512	-0.16809	0.298317	0.710781	0.53988	0.625331	0.120845		0.793421	1.73318	0.0366724		9.03662	10.6723	10.0101	9.8125
mitochondrial ribosomal protein L40	Mrpl40	mSQ016876	mMC016876	-0.953638	-0.81636	-0.884999	0.09707	-0.280711	-0.309004	-0.294857	0.0200062		0.590142	1.50539	0.00690548		9.64805	11.5724	10.5142	10.8827
mitochondrial ribosomal protein L45	Mrpl45	mSQ012258	mMC012258	-0.508159	-0.475477	-0.491818	0.0231093	0.14588	0.027691	0.0867855	0.0835723		0.578603	1.4934	0.00552155		8.01666	8.69893	9.02426	8.25173
myosin IE	Myo1e	mSQ030574	mMR030574	-0.842193	-0.686715	-0.764454	0.10994	-0.0596511	-0.068396	-0.0640236	0.00618359		0.70043	1.62499	0.00606639		9.72389	9.25236	9.54825	9.86055
myelin transcription factor 1	Myt1	mSQ013342	mMC013342	-1.11238	-0.765835	-0.939107	0.245043	-0.132054	-0.153111	-0.142582	0.0148893		0.796525	1.73691	0.0221798		10.2755	9.09728	10.0365	9.49198
necdin-like 2	Ndnl2	mSQ006988	mMC006988	-1.32888	-1.43024	-1.37956	0.0716738	-0.717405	-0.484629	-0.601017	0.164597		0.77854	1.71539	0.0127855		9.66763	12.0603	11.2343	10.901
NADH dehydrogenase (ubiquinone) 1 beta subcomplex 4	Ndufb4	mSQ008916	mMC008916	-0.498894	-0.0904897	-0.294692	0.288785	0.319914	0.573081	0.446498	0.179017		0.741189	1.67155	0.0454812		8.47201	8.72453	9.97877	10.05
neuronal growth regulator 1	Negr1	mSQ020486	mMC020486	0.132399	0.168399	0.150399	0.0254562	0.817889	0.635027	0.726458	0.129302		0.576059	1.49077	0.0125917		8.23016	8.55243	9.05644	8.91257
NIMA (never in mitosis gene a)-related expressed kinase 8	Nek8	mSQ017548	mMC017548	-0.18443	-0.286192	-0.235311	0.0719568	0.331656	0.851574	0.591615	0.367637		0.826926	1.7739	0.0445552		8.72593	11.0789	8.79057	9.94112
neuronatin	Nnat	mSQ026230	mMR026230	-0.245895	-0.105345	-0.17562	0.0993843	0.351793	0.620121	0.485957	0.189737		0.661577	1.58181	0.0243094		10.8674	10.3701	9.93415	15.1758
neurexin II	Nrxn2	mSQ024778	mMC024778	0.122514	-0.338786	-0.108136	0.326188	1.03702	1.95755	1.49729	0.650913		1.60542	3.04285	0.0446388		9.2679	9.39629	10.4169	14.3156
ornithine decarboxylase antizyme	Oaz1	mSQ015366	mMC015366	-0.112188	-0.132926	-0.122557	0.0146636	0.659787	0.577152	0.618469	0.0584321		0.741027	1.67136	0.00164419		8.28737	9.56394	9.81211	11.7525
oocyte specific homeobox 5	Obox5	mSQ027645	mMR027645	-0.446693	-0.135792	-0.291243	0.21984	0.68641	0.359435	0.522923	0.231206		0.814165	1.75828	0.0344664		9.33089	9.21163	9.91852	9.44469
Mus musculus oxoglutarate dehydrogenase (lipoamide) (Ogdh), mRNA.""	Ogdh	mSQ033694	mMA033694	0.0200263	0.0538113	0.0369188	0.0238896	1.693	1.2774	1.4852	0.29388		1.44828	2.72883	0.0100504		9.70725	8.08995	10.418	9.55368
olfactory receptor 1079	Olfr1079	mSQ010841	mMC010841	-0.146743	0.339496	0.0963766	0.343823	1.6478	1.56029	1.60405	0.0618853		1.50767	2.8435	0.0129054		8.91906	11.7914	11.1042	11.3868
olfactory receptor 1130	Olfr1130	mSQ025445	mMC025445	-0.0449852	-0.118992	-0.0819886	0.0523307	0.539232	0.484807	0.51202	0.0384847		0.594008	1.50943	0.00296313		8.04718	9.37454	9.05918	8.7253
olfactory receptor 1242	Olfr1242	mSQ007015	mMC007015	-0.218759	-0.537652	-0.378205	0.225492	0.545824	0.801962	0.673893	0.181117		1.0521	2.07354	0.0178851		8.5229	9.63459	10.1912	10.3435
olfactory receptor 1263	Olfr1263	mSQ015920	mMC015920	-0.301144	0.0964056	-0.102369	0.28111	0.525069	0.986033	0.755551	0.325951		0.85792	1.81242	0.0530923		8.62402	8.82308	10.115	9.6107
olfactory receptor 1272	Olfr1272	mSQ022643	mMC022643	-0.203258	0.218245	0.00749346	0.298047	2.1467	1.92868	2.03769	0.154164		2.03019	4.08459	0.00669283		9.87651	9.82484	11.8348	14.35
olfactory receptor 1346	Olfr1346	mSQ010298	mMC010298	-0.327229	-0.795582	-0.561406	0.331175	0.673983	0.420877	0.54743	0.178973		1.10884	2.15672	0.0265405		10.3651	10.0965	9.4915	11.0663
olfactory receptor 1514	Olfr1514	mSQ025641	mMC025641	-0.507841	-0.843822	-0.675832	0.237575	0.232403	-0.0969119	0.0677456	0.232861		0.743577	1.67432	0.0435937		9.83482	9.02252	10.0691	14.2251
olfactory receptor 1517	Olfr1517	mSQ025541	mMC025541	-0.186538	-0.127341	-0.156939	0.0418584	0.584281	0.302411	0.443346	0.199313		0.600286	1.51602	0.0265088		8.2397	9.09325	8.78193	8.5553
olfactory receptor 247	Olfr247	mSQ023077	mMC023077	-0.711498	-0.723741	-0.71762	0.00865752	0.0233598	0.0172488	0.0203043	0.00432114		0.737924	1.66777	4.29786e-05		8.96394	9.03514	9.00133	9.54696
olfactory receptor 284	Olfr284	mSQ012487	mMC012487	-0.651418	-0.829267	-0.740343	0.125758	0.159677	-0.291498	-0.0659107	0.319029		0.674432	1.59597	0.0543045		9.56494	9.50909	10.7195	10.4157
olfactory receptor 320	Olfr320	mSQ023999	mMC023999	-0.151336	0.0235301	-0.0639028	0.123649	2.46005	1.92842	2.19424	0.375917		2.25814	4.78374	0.0075054		10.0135	9.21439	11.2406	11.4907
olfactory receptor 47	Olfr47	mSQ006057	mMC006057	-0.121721	-0.26637	-0.194045	0.102282	1.06436	0.589929	0.827147	0.335477		1.02119	2.0296	0.0271122		10.9515	10.458	11.7735	14.1019
olfactory receptor 49	Olfr49	mSQ011660	mMC011660	-0.366399	-0.290953	-0.328676	0.0533487	0.383844	0.314885	0.349365	0.048762		0.678041	1.59997	0.00281666		8.75238	9.79358	10.6971	10.9968
olfactory receptor 610	Olfr610	mSQ017653	mMC017653	-0.556464	-0.647385	-0.601924	0.0642903	-0.13278	0.370847	0.119033	0.356118		0.720958	1.64828	0.0531329		8.94836	10.0986	8.34815	10.8523
olfactory receptor 618	Olfr618	mSQ023963	mMC023963	-0.707078	-0.720463	-0.71377	0.00946529	-0.128483	-0.113234	-0.120859	0.0107825		0.592912	1.50829	0.000146328		9.46338	8.61102	8.96988	10.0395
olfactory receptor 73	Olfr73	mSQ008516	mMC008516	-0.61548	-0.428035	-0.521758	0.132544	0.0584603	0.178763	0.118612	0.0850671		0.64037	1.55873	0.0144687		8.85592	8.19465	10.0154	9.89503
olfactory receptor 76	Olfr76	mSQ016227	mMC016227	-0.13692	-0.188144	-0.162532	0.036221	0.523391	0.389207	0.456299	0.094883		0.618831	1.53563	0.00660066		8.11264	10.9779	8.91764	8.85212
olfactory receptor 820	Olfr820	mSQ009011	mMC009011	-0.0276421	0.240173	0.106266	0.189374	0.81881	0.990634	0.904722	0.121498		0.798456	1.73924	0.0187426		8.537	8.26749	10.0758	9.87812
olfactory receptor 836	Olfr836	mSQ016610	mMC016610	-0.110428	0.360729	0.12515	0.333158	1.61026	1.53932	1.57479	0.0501637		1.44964	2.7314	0.0129802		8.85496	9.33832	9.47258	11.8089
olfactory receptor 921	Olfr921	mSQ019045	mMC019045	-0.580035	-0.782685	-0.68136	0.143295	0.459627	-0.121364	0.169132	0.410822		0.850491	1.80312	0.0548676		9.04356	8.75074	8.5978	9.96882
olfactory receptor 958	Olfr958	mSQ017170	mMC017170	-0.506101	-0.421102	-0.463601	0.0601038	0.389955	0.0564083	0.223182	0.235853		0.686783	1.60969	0.02872		9.69691	9.01123	9.81746	9.57733
olfactory receptor 983	Olfr983	mSQ011028	mMC011028	0.239002	-0.23876	0.000121027	0.337829	0.760813	0.701047	0.73093	0.0422611		0.730809	1.65957	0.0467701		10.7212	8.86712	9.92918	10.4676
one cut domain, family member 3 ""	Onecut3	mSQ001539	mMC001539	-0.0744033	-0.227775	-0.151089	0.10845	0.571271	0.482751	0.527011	0.062593		0.6781	1.60003	0.00831274		8.25203	9.26529	8.97947	10.1002
opsin (encephalopsin)	Opn3	mSQ010758	mMC010758	-0.2989	-0.541149	-0.420024	0.171296	0.25356	0.0761946	0.164877	0.125416		0.584902	1.49994	0.0300025		8.70805	9.96335	10.6516	10.2965
ovary testis transcribed	Ott	mSQ026791	mMR026791	-1.97026	-2.27055	-2.12041	0.212337	-0.777566	-0.217997	-0.497781	0.395675		1.62263	3.07935	0.0181126		9.19979	9.91724	10.0822	15.3459
RNA polymerase I associated factor	Paf53	mSQ000961	mMC000961	-1.27726	-0.997727	-1.1375	0.197663	0.337876	-0.383012	-0.0225676	0.509745		1.11493	2.16584	0.0510704		10.0865	9.20747	9.83902	9.2058
poly(A) polymerase gamma	Papolg	mSQ009772	mMC009772	-1.56672	-1.39612	-1.48142	0.120635	-0.692726	-1.08147	-0.887098	0.274884		0.594323	1.50976	0.0536996		8.93354	11.9525	10.8783	10.2999
3'-phosphoadenosine 5'-phosphosulfate synthase 2	Papss2	mSQ013479	mMC013479	-1.07094	-0.570086	-0.820513	0.354157	-0.133386	-0.0977081	-0.115547	0.0252281		0.704966	1.63011	0.0534399		9.70437	10.2203	8.68847	9.25981
Mus musculus protocadherin 8 (Pcdh8), mRNA.""	Pcdh8	mSQ034406	mMA034406	-0.70547	-0.624148	-0.664809	0.0575031	0.662144	0.122349	0.392247	0.381692		1.05706	2.08068	0.0303343		8.65936	9.29917	8.69115	9.46047
protocadherin beta 7	Pcdhb7	mSQ018791	mMC018791	-0.814691	-0.707542	-0.761116	0.0757664	0.0451348	0.00231173	0.0237233	0.0302805		0.78484	1.7229	0.0026803		9.14108	8.79482	10.6178	9.40531
phosphodiesterase 2A, cGMP-stimulated ""	Pde2a	mSQ015119	mMC015119	-0.646188	-0.609098	-0.627643	0.0262262	-0.0474548	0.0172653	-0.0150947	0.045764		0.612548	1.52896	0.00184347		9.39075	8.05164	9.66766	9.41536
Mus musculus peroxisomal biogenesis factor 11a (Pex11a), mRNA.""	Pex11a	mSQ035275	mMA035275	0.432153	0.245376	0.338764	0.132071	1.41472	1.35124	1.38298	0.0448931		1.04422	2.06225	0.00440247		8.36738	9.6371	11.6505	11.4196
progesterone receptor	Pgr	mSQ009417	mMC009417	-0.257552	-0.250106	-0.253829	0.00526503	0.210115	0.599327	0.404721	0.275215		0.65855	1.5785	0.038678		9.3983	9.06211	9.4425	15.057
pituitary specific transcription factor 1	Pit1	mSQ030835	mMR030835	-0.155099	-0.149194	-0.152147	0.00417512	0.373549	0.534172	0.453861	0.113578		0.606007	1.52204	0.00856802		9.00295	9.36091	9.44058	15.789
Mus musculus phospholipase A1 member A (Pla1a), mRNA.""	Pla1a	mSQ033807	mMA033807	0.030449	-0.301215	-0.135383	0.234522	0.613383	0.485635	0.549509	0.0903312		0.684892	1.60758	0.0306039		8.3625	9.82811	9.0344	9.01889
phospholipase A2, group XIIB ""	Pla2g12b	mSQ001148	mMC001148	-0.619299	-0.586844	-0.603071	0.0229489	0.226839	-0.083259	0.0717898	0.219272		0.674861	1.59644	0.0247195		9.32743	8.23469	10.1818	9.3735
Mus musculus polymerase (RNA) II (DNA directed) polypeptide A (Polr2a), mRNA.""	Polr2a	mSQ000396	mCT000396	-0.467513	-0.304443	-0.385978	0.115308	0.454967	0.242416	0.348692	0.150296		0.73467	1.66402	0.0158359		9.94604	8.72825	10.6362	9.27438
Mus musculus polymerase (RNA) III (DNA directed) polypeptide F (Polr3f), mRNA.""	Polr3f	mSQ031679	mMA031679	-0.104003	-0.445388	-0.274696	0.241396	1.75734	2.36833	2.06284	0.43203		2.33753	5.05437	0.0108429		10.7926	9.5343	11.7274	12.0423
protection of telomeres 1	Pot1	mSQ004954	mMC004954	-0.875889	-0.527778	-0.701834	0.246152	-0.034883	-0.177977	-0.10643	0.101183		0.595403	1.51089	0.0435257		8.69821	8.39964	9.2498	9.00002
peptidylprolyl isomerase (cyclophilin) like 5	Ppil5	mSQ016426	mMC016426	-1.80351	-1.87794	-1.84073	0.0526296	-0.21535	-0.720854	-0.468102	0.357445		1.37263	2.58942	0.0164698		10.3602	9.81483	11.2358	10.486
protein phosphatase 1, regulatory (inhibitor) subunit 16B ""	Ppp1r16b	mSQ003740	mMC003740	-0.253819	-0.270694	-0.262256	0.0119322	0.48891	0.174275	0.331593	0.22248		0.593849	1.50927	0.031863		8.21171	7.98314	9.20262	8.7695
protein phosphatase 1, regulatory (inhibitor) subunit 7 ""	Ppp1r7	mSQ016366	mMC016366	-0.857278	-0.641539	-0.749409	0.15255	0.107302	-0.250392	-0.071545	0.252928		0.677864	1.59977	0.0416253		9.3905	9.15344	9.30514	9.62412
PR domain containing 15	Prdm15	mSQ013533	mMC013533	-0.676618	-0.880718	-0.778668	0.144321	-0.194867	-0.149358	-0.172112	0.0321793		0.606556	1.52262	0.0142259		10.0264	10.4816	10.4515	9.84005
prominin 1	Prom1	mSQ029317	mMR029317	-0.0172721	-0.0723063	-0.0447892	0.0389151	0.938118	0.608083	0.773101	0.23337		0.81789	1.76283	0.019692		8.34218	9.05334	10.1507	9.76638
PRP31 pre-mRNA processing factor 31 homolog (yeast)	Prpf31	mSQ029722	mMR029722	-0.241925	-0.223847	-0.232886	0.0127825	0.506941	0.19757	0.352256	0.218758		0.585142	1.50019	0.0317573		9.24127	8.63292	9.54728	9.51028
pygopus 1	Pygo1	mSQ007128	mMC007128	-1.17956	-1.39013	-1.28484	0.148897	-0.580628	-0.228603	-0.404616	0.248919		0.880227	1.84067	0.0251181		9.98321	9.63456	10.9675	9.50876
Mus musculus R3H domain (binds single-stranded nucleic acids) (R3hdm), mRNA.""	R3hdm	mSQ031605	mMA031605	-0.183714	0.134805	-0.0244543	0.225227	0.612924	0.653937	0.63343	0.0290007		0.657884	1.57777	0.0273643		10.186	9.17067	9.09932	11.0382
expressed sequence R74862	R74862	mSQ030672	mMR030672	-1.53836	-1.52798	-1.53317	0.00734282	-0.0932984	-0.623494	-0.358396	0.374905		1.17477	2.25757	0.0236761		9.93592	9.18003	10.2302	9.67582
RAB3A, member RAS oncogene family ""	Rab3a	mSQ025591	mMC025591	-0.949151	-0.778034	-0.863592	0.120998	0.20148	-0.332194	-0.0653568	0.377365		0.798236	1.73897	0.0521532		9.654	10.4198	11.228	10.3115
RAD50 homolog (S. cerevisiae)	Rad50	mSQ005055	mMC005055	0.1052	-0.272088	-0.0834439	0.266783	1.06575	0.567773	0.816761	0.352122		0.900205	1.86633	0.0511374		8.39106	9.70386	9.82482	9.97875
RAD51 associated protein 1	Rad51ap1	mSQ030537	mMR030537	-0.358488	-0.360236	-0.359362	0.00123589	0.448176	0.533176	0.490676	0.0601035		0.850038	1.80255	0.00124572		10.2534	10.0801	9.16178	12.5674
RAD52 homolog B (S. cerevisiae)	Rad52b	mSQ011980	mMC011980	-1.37589	-1.20439	-1.29014	0.12127	-0.767056	-0.560482	-0.663769	0.14607		0.626375	1.54368	0.0214961		8.95887	10.9558	10.1915	10.2278
renal tumor antigen	Rage	mSQ031170	mMR031170	-0.571042	-0.689259	-0.630151	0.0835916	0.237425	-0.102601	0.0674122	0.240435		0.697563	1.62176	0.0302965		8.41931	9.00771	9.28589	9.64856
Mus musculus retinoic acid induced 14 (Rai14), mRNA.""	Rai14	mSQ034492	mMA034492	-0.0221974	-0.179878	-0.101038	0.111497	0.421368	0.965167	0.693267	0.384524		0.794305	1.73424	0.0535104		7.99616	8.7912	8.00699	9.5062
RNA binding motif protein 12	Rbm12	mSQ022867	mMC022867	-1.4116	-1.58208	-1.49684	0.120546	-1.04341	-0.760749	-0.90208	0.199872		0.594758	1.51022	0.034559		10.5073	11.6714	12.1997	13.0692
retinol dehydrogenase 1 (all trans)	Rdh1	mSQ030301	mMR030301	-0.215479	-0.0315451	-0.123512	0.130061	0.515963	0.421843	0.468903	0.0665526		0.592415	1.50777	0.0145447		8.87278	9.43331	9.83484	9.58144
REV1-like (S. cerevisiae)	Rev1l	mSQ003284	mMC003284	-1.44707	-0.750001	-1.09854	0.492903	-0.00846439	-0.0042187	-0.00634154	0.00300216		1.09219	2.13198	0.044262		10.9521	11.414	11.7297	15.7565
regulator of G-protein signalling 10	Rgs10	mSQ021304	mMC021304	-1.33124	-0.677609	-1.00442	0.462186	0.034464	-0.0722836	-0.0189098	0.0754819		0.985514	1.98002	0.048395		11.4993	14.3995	12.9569	11.9986
ribonuclease L (2', 5'-oligoisoadenylate synthetase-dependent) ""	Rnasel	mSQ006476	mMC006476	-0.382767	-0.545809	-0.464288	0.115288	0.0591432	0.295479	0.177311	0.167115		0.641599	1.56006	0.0232969		8.86046	9.31822	9.3986	10.6185
ring finger protein 157	Rnf157	mSQ026049	mMC026049	0.133256	0.113641	0.123449	0.0138697	0.61002	0.917518	0.763769	0.217434		0.64032	1.55868	0.0266512		9.82554	10.0083	11.0322	11.3607
Mus musculus roundabout homolog 4 (Drosophila) (Robo4), mRNA.""	Robo4	mSQ034870	mMA034870	-0.221807	0.0819526	-0.0699274	0.214791	0.688023	1.01332	0.850673	0.230022		0.9206	1.8929	0.0268821		10.0048	8.75476	10.2024	10.3742
ribosomal protein S24	Rps24	mSQ031208	mMR031208	-0.569085	-0.726272	-0.647678	0.111148	0.197571	0.128893	0.163232	0.0485624		0.81091	1.75432	0.00550121		11.4643	11.6149	11.8945	15.3134
RUN and FYVE domain-containing 2	Rufy2	mSQ027470	mMR027470	-0.227883	-0.0242821	-0.126083	0.143968	0.581775	0.39358	0.487678	0.133074		0.61376	1.53024	0.0237083		8.82664	10.6531	8.95959	9.1261
SCY1-like 1 (S. cerevisiae)	Scyl1	mSQ005799	mMC005799	-1.64476	-1.10734	-1.37605	0.380015	-0.433709	-0.429145	-0.431427	0.00322724		0.944621	1.92468	0.0361317		10.5963	10.9258	10.6301	11.3614
SEC24 related gene family, member B (S. cerevisiae) ""	Sec24b	mSQ025370	mMC025370	-1.04161	-0.631764	-0.836688	0.289806	0.00128432	-0.189242	-0.0939789	0.134723		0.742709	1.67332	0.0407159		11.1442	12.5401	12.8447	11.8724
SUMO/sentrin specific protease family member 8	Senp8	mSQ030193	mMR030193	-0.2281	-0.441839	-0.33497	0.151136	0.717454	0.198818	0.458136	0.36673		0.793105	1.7328	0.052809		8.37905	9.66974	9.96627	10.8367
serine (or cysteine) proteinase inhibitor, clade A (alpha-1 antiproteinase, antitrypsin), member 10 ""	Serpina10	mSQ019525	mMC019525	-0.650045	-0.702158	-0.676101	0.0368492	-0.116452	0.186198	0.0348728	0.214006		0.710974	1.63691	0.0218079		8.89122	8.36474	8.53991	9.59032
seizure related 6 homolog (mouse)-like 2	Sez6l2	mSQ024941	mMC024941	-0.616717	-0.633828	-0.625273	0.0120987	0.0266283	-0.0542869	-0.0138293	0.0572157		0.611443	1.52779	0.00227137		7.99715	8.24643	8.67304	9.15351
Mus musculus surfactant associated protein A (Sftpa), mRNA.""	Sftpa	mSQ000705	mCA000750	-0.179574	0.058234	-0.0606698	0.168155	0.721248	0.799548	0.760398	0.0553669		0.821068	1.76671	0.0112325		7.98703	8.13864	10.4644	9.843
sideroflexin 4	Sfxn4	mSQ003053	mMC003053	-0.496464	-1.13925	-0.817858	0.454519	0.307097	0.103952	0.205525	0.143646		1.02338	2.03268	0.0467557		8.41709	9.5819	9.62337	9.57837
SH2 domain protein 2A	Sh2d2a	mSQ029978	mMR029978	-0.852616	-0.816599	-0.834607	0.025468	-0.251716	-0.236381	-0.244048	0.0108429		0.590559	1.50583	0.000548318		8.89925	8.8191	8.7163	9.51853
SH3-domain binding protein 4	Sh3bp4	mSQ009796	mMC009796	-1.02863	-0.56629	-0.797462	0.326926	-0.0486759	-0.11486	-0.081768	0.0467993		0.715694	1.64227	0.0460056		8.71853	9.99934	8.53066	10.0635
sonic hedgehog regulated sequence	Shhrs	mSQ006005	mMC006005	-0.498833	-0.554082	-0.526457	0.0390668	-0.0508692	0.182096	0.0656133	0.164731		0.592071	1.50741	0.0192675		8.54178	9.31857	8.52726	9.63286
solute carrier family 14 (urea transporter), member 1 ""	Slc14a1	mSQ009719	mMC009719	-2.10753	-1.81025	-1.95889	0.21021	-1.37666	-1.32544	-1.35105	0.0362185		0.607833	1.52397	0.028208		10.6083	10.1917	11.1993	10.0289
solute carrier family 16 (monocarboxylic acid transporters), member 11 ""	Slc16a11	mSQ017568	mMC017568	0.0474103	-0.37151	-0.16205	0.296221	0.592314	0.825206	0.70876	0.164679		0.87081	1.82869	0.0340467		10.0842	9.50052	10.5991	10.5447
solute carrier family 18 (vesicular monoamine), member 1 ""	Slc18a1	mSQ008348	mMC008348	0.0479485	-0.33128	-0.141666	0.268155	0.517283	0.729654	0.623469	0.150168		0.765135	1.69953	0.0360311		9.50699	8.34347	9.01961	9.24714
solute carrier family 22 (organic cation transporter), member 16 ""	Slc22a16	mSQ006560	mMC006560	-0.111634	-0.142445	-0.127039	0.0217867	0.53312	0.421908	0.477514	0.0786388		0.604553	1.52051	0.00449342		8.58364	8.69334	10.8611	11.1256
solute carrier family 29 (nucleoside transporters), member 2 ""	Slc29a2	mSQ005515	mMC005515	-0.916976	-0.776742	-0.846859	0.0991605	0.305447	-0.229542	0.0379523	0.378294		0.884811	1.84652	0.042678		9.31128	9.99581	10.6958	10.9114
solute carrier family 35, member D3 ""	Slc35d3	mSQ009632	mMC009632	-0.911078	-0.603722	-0.7574	0.217333	-0.050199	-0.035302	-0.0427505	0.0105338		0.714649	1.64108	0.0216792		9.14835	10.1039	10.4169	10.9388
solute carrier family 6 (neurotransmitter transporter, dopamine), member 3 ""	Slc6a3	mSQ009764	mMC009764	-0.642509	-0.594494	-0.618502	0.0339518	0.189923	-0.0767867	0.0565683	0.188592		0.67507	1.59667	0.0190029		9.48175	8.13417	11.1532	9.75385
Swi/SNF related matrix associated, actin dependent regulator of chromatin, subfamily a-like 1 ""	Smarcal1	mSQ017179	mMC017179	-1.33477	-1.61806	-1.47641	0.200313	-0.289804	-0.698915	-0.49436	0.289285		0.982055	1.97528	0.0293015		8.99575	10.6965	10.9381	9.88079
SMC5 structural maintenance of chromosomes 5-like 1 (yeast)	Smc5l1	mSQ031192	mMR031192	-1.13167	-1.24001	-1.18584	0.0766035	-0.294629	-0.678933	-0.486781	0.271744		0.69906	1.62345	0.0363841		8.31039	11.2589	10.8455	10.0791
submaxillary gland androgen regulated protein 2	Smr2	mSQ012891	mMC012891	-0.291119	-0.269188	-0.280153	0.0155077	0.791924	0.532461	0.662192	0.183468		0.942346	1.92165	0.00927917		8.20554	9.08843	9.2478	9.21714
synuclein, gamma ""	Sncg	mSQ002337	mMC002337	-0.0586386	0.106394	0.0238777	0.116696	0.526728	0.999121	0.762925	0.334032		0.739047	1.66907	0.0490213		9.84334	10.3717	11.1289	11.5716
small nuclear ribonucleoprotein D3	Snrpd3	mSQ023608	mMC023608	-1.2192	-1.09315	-1.15617	0.0891324	-0.30792	-0.33089	-0.319405	0.0162422		0.836767	1.78604	0.0029053		10.4873	12.4773	11.9757	11.9171
trans-acting transcription factor 8	Sp8	mSQ007116	mMC007116	-1.0329	-1.00645	-1.01967	0.0187081	0.375371	-0.13757	0.118901	0.362705		1.13857	2.20163	0.0236476		9.40055	9.15051	12.8303	9.14902
sperm adhesion molecule 1	Spam1	mSQ007022	mMC007022	-0.258291	-1.10742	-0.682858	0.600428	0.921606	0.605465	0.763536	0.223545		1.44639	2.72526	0.0428424		8.39869	10.1853	10.4174	10.4854
spire homolog 1 (Drosophila)	Spire1	mSQ012865	mMC012865	-0.202679	0.367303	0.0823117	0.403038	1.60278	1.23048	1.41663	0.263252		1.33432	2.52156	0.0296734		8.87795	8.5065	10.1981	8.96957
signal transducer and activator of transcription 6	Stat6	mSQ012336	mMC012336	0.0473141	-0.0910697	-0.0218778	0.0978521	1.60692	0.892462	1.24969	0.505195		1.27157	2.41424	0.0365142		8.72244	8.83224	11.7469	10.0862
steroid sulfatase	Sts	mSQ030366	mMR030366	0.701834	0.483081	0.592457	0.154682	1.03439	1.42509	1.22974	0.276271		0.637284	1.5554	0.0522213		8.57354	10.0712	10.7034	11.352
synaptotagmin-like 3	Sytl3	mSQ026300	mMR026300	0.155381	-0.185081	-0.0148501	0.240743	0.544714	0.622776	0.583745	0.0551983		0.598595	1.51424	0.0377997		8.05451	8.14715	8.77853	8.59014
Mus musculus TATA box binding protein (Tbp), mRNA.""	Tbp	mSQ000729	mCM000729	-0.266762	-0.344361	-0.305561	0.0548709	0.250324	0.336642	0.293483	0.0610359		0.599044	1.51471	0.00462781		9.56884	9.23959	9.98318	9.54615
Mus musculus TATA box binding protein (Tbp), mRNA.""	Tbp	mSQ000536	mCM000536	-0.56967	-0.463541	-0.516606	0.0750447	0.137289	0.240521	0.188905	0.0729965		0.70551	1.63072	0.00541565		8.67717	8.33172	9.80687	9.66207
testicular cell adhesion molecule 1	Tcam1	mSQ001953	mMC001953	-1.34341	-0.938994	-1.1412	0.285967	-0.406511	-0.0287225	-0.217617	0.267137		0.923587	1.89683	0.0396205		9.34533	9.40767	10.2614	9.97554
Mouse T-cell receptor beta chain gene variable region.	Tcrb	mSQ034355	mMA034355	0.383821	0.0330427	0.208432	0.248038	2.57532	2.96883	2.77207	0.278258		2.56364	5.91199	0.00520311		10.0752	9.74962	12.2719	13.3806
tudor domain containing 7	Tdrd7	mSQ018825	mMC018825	-0.786416	-0.873742	-0.830079	0.0617486	0.186741	-0.268382	-0.0408202	0.321821		0.789259	1.72819	0.0382195		10.1267	9.81855	10.8689	13.8467
transcription factor B1, mitochondrial ""	Tfb1m	mSQ007131	mMC007131	-1.46571	-1.30007	-1.38289	0.117122	-0.75617	-0.385676	-0.570923	0.261979		0.811968	1.75561	0.028576		9.6476	11.1104	10.682	10.8417
cytotoxic granule-associated RNA binding protein 1	Tia1	mSQ018797	mMC018797	0.197822	0.628455	0.413138	0.304504	1.27424	1.04363	1.15894	0.163066		0.745797	1.6769	0.0462993		9.18504	11.8786	10.8126	11.2863
transmembrane protein 27	Tmem27	mSQ002473	mMC002473	-0.351248	-0.584996	-0.468122	0.165285	0.0774197	0.280533	0.178977	0.143623		0.647099	1.56602	0.0263807		9.30019	10.2302	9.02375	9.13105
thymosin, beta 4, X chromosome ""	Tmsb4x	mSQ017358	mMC017358	-0.469489	0.0453363	-0.212076	0.364036	1.10385	0.770189	0.937017	0.235931		1.14909	2.21775	0.0322239		9.91869	12.7808	12.1891	11.845
trinucleotide repeat containing 4	Tnrc4	mSQ014733	mMC014733	-0.742432	-0.514621	-0.628526	0.161087	1.03751	1.60834	1.32293	0.403632		1.95145	3.86764	0.0119559		9.18354	9.23132	11.0949	12.8672
trinucleotide repeat containing 6	Tnrc6	mSQ022448	mMC022448	-0.393389	-0.0902689	-0.241829	0.214338	0.568267	0.275984	0.422126	0.206675		0.663954	1.58442	0.0437751		11.4519	12.9625	12.5196	11.4195
TRAF-interacting protein	Traip	mSQ003933	mMC003933	-0.751711	-0.97363	-0.86267	0.15692	0.250507	-0.254365	-0.00192864	0.356998		0.860742	1.81597	0.0445615		9.00764	9.13027	9.98464	8.98895
translocating chain-associating membrane protein 2	Tram2	mSQ018252	mMC018252	-0.334877	-0.221217	-0.278047	0.0803701	0.480052	0.118338	0.299195	0.25577		0.577242	1.49199	0.0465241		9.27957	9.02886	10.8578	9.42704
Mus musculus TCR beta locus from bases 250554 to 501917 (section 2 of 3) of the complete sequence.	TRBV17	mSQ036155	mMO036444	0.173514	0.113229	0.143372	0.0426275	1.31118	0.859982	1.08558	0.319043		0.942208	1.92147	0.0268479		9.21498	8.37054	10.7638	10.3152
Mus musculus E3 ubiquitin ligase TRIAD3B (Triad3) mRNA, complete cds, alternatively spliced.""	Triad3	mSQ034712	mMA034712	-0.690456	-0.686404	-0.68843	0.00286512	0.208307	-0.210949	-0.0013211	0.296459		0.687109	1.61005	0.0409121		8.92066	8.90673	9.59983	9.49973
tripartite motif protein 9	Trim9	mSQ027217	mMR027217	-0.255224	-0.551157	-0.40319	0.209257	0.751039	0.223583	0.487311	0.372968		0.890502	1.85382	0.0492819		8.37848	8.81775	8.89044	10.0828
transient receptor potential cation channel, subfamily M, member 6 ""	Trpm6	mSQ007023	mMC007023	-0.338637	-0.149957	-0.244297	0.133417	0.561755	0.315907	0.438831	0.173841		0.683128	1.60562	0.0238963		8.66258	8.94855	8.59557	9.27024
cDNA sequence U90926	U90926	mSQ007395	mMC007395	-0.479232	-0.414017	-0.446625	0.0461137	0.146258	0.224016	0.185137	0.0549828		0.631762	1.54946	0.00319468		9.1098	10.3985	9.56605	10.0869
ubiquitin-conjugating enzyme E2L 3	Ube2l3	mSQ031195	mMR031195	-0.855043	-0.607036	-0.73104	0.175368	0.0475673	-0.135347	-0.04389	0.12934		0.68715	1.6101	0.0233904		10.796	11.967	11.4083	11.1235
Mus musculus UDP glycosyltransferase 1 family polypeptide A12 (Ugt1a12), mRNA.""	Ugt1a12	mSQ001433	mMR001433	0.130212	0.3129	0.221556	0.12918	2.23873	1.69901	1.96887	0.381639		1.74732	3.35733	0.012785		8.75288	11.9299	14.138	11.2767
ubiquitin specific protease 21	Usp21	mSQ009820	mMC009820	-1.38794	-1.01611	-1.20202	0.262923	-0.445339	-0.366641	-0.40599	0.0556475		0.796033	1.73632	0.0262695		9.99753	10.3577	10.0375	10.7413
ventral anterior homeobox containing gene 2	Vax2	mSQ013290	mMC013290	-0.497098	-0.656833	-0.576966	0.112949	0.541211	0.00381294	0.272512	0.379998		0.849478	1.80185	0.0469097		9.54244	9.89875	11.2041	10.1519
vaccinia related kinase 2	Vrk2	mSQ001036	mMC001036	-1.59877	-1.19937	-1.39907	0.282417	-0.493471	-0.657904	-0.575687	0.116272		0.823386	1.76955	0.0312105		9.07316	11.852	10.5531	10.6977
protein with Drosophila Lines (Lin) homologous domain	Wins2	mSQ029305	mMR029305	-1.52153	-1.40349	-1.46251	0.0834691	-0.762842	-0.447789	-0.605316	0.222776		0.857195	1.81151	0.0182107		9.1815	9.99498	10.3139	10.1569
Mus musculus tyrosine 3-monooxygenase/tryptophan 5-monooxygenase activation protein, zeta polypeptide (Ywhaz), mRNA.""	Ywhaz	mSQ000435	mCM000435	-0.195709	-0.278228	-0.236969	0.0583495	0.800992	0.549233	0.675113	0.17802		0.912081	1.88176	0.0102246		8.83964	9.36821	9.68015	10.253
Mus musculus zinc finger protein 239 (Zfp239), transcript variant 1, mRNA.""	Zfp239	mSQ034601	mMA034601	-0.200554	0.129579	-0.0354871	0.233439	0.672022	0.694643	0.683333	0.0159952		0.71882	1.64584	0.024555		8.24868	8.78415	8.81838	8.83538
Mus musculus zinc finger protein 334 (Zfp334), mRNA.""	Zfp334	mSQ032566	mMA032566	0.562602	0.17127	0.366936	0.276714	1.16931	1.6535	1.4114	0.342376		1.04447	2.0626	0.0392521		9.72646	9.20569	11.027	11.708
zinc finger protein 341	Zfp341	mSQ024127	mMC024127	-0.800663	-1.06649	-0.933575	0.187967	-0.186945	-0.318296	-0.252621	0.0928785		0.680955	1.6032	0.0221375		8.85994	9.37502	10.2242	9.74557
zinc finger protein 346	Zfp346	mSQ014698	mMC014698	-0.969363	-0.892324	-0.930844	0.0544747	-0.302357	-0.363692	-0.333024	0.0433705		0.59782	1.51343	0.00335749		11.2283	10.8366	11.5605	15.5268
zinc finger protein 358	Zfp358	mSQ009803	mMC009803	-0.645899	-0.294173	-0.470036	0.248708	0.112993	0.267337	0.190165	0.109137		0.660201	1.5803	0.0375999		11.0709	10.8816	11.8453	10.5743
zinc finger protein 393	Zfp393	mSQ028841	mMR028841	-1.02353	-0.459167	-0.741347	0.399063	0.256818	0.0875178	0.172168	0.119713		0.913515	1.88363	0.0450795		8.42176	9.4973	8.65267	8.82169
zinc finger protein 42	Zfp42	mSQ022947	mMC022947	-0.415845	-0.308685	-0.362265	0.0757738	0.495407	0.199052	0.347229	0.209555		0.709495	1.63523	0.0229743		8.6371	9.55229	9.85382	8.63203
Mus musculus 13 days embryo liver cDNA, RIKEN full-length enriched library, clone:2510006A02 product:ficolin B, full insert sequence.""		mSQ032053	mMA032053	-0.34088	-0.805781	-0.573331	0.328735	0.420023	0.448832	0.434427	0.020371		1.00776	2.01078	0.0247393		8.51245	9.63854	9.1204	9.68017
Mus musculus adult male diencephalon cDNA, RIKEN full-length enriched library, clone:9330158N09 product:regulatory factor X, 4 (influences HLA class II expression), full insert sequence.""		mSQ034368	mMA034368	-0.262461	0.274879	0.00620926	0.379957	1.14957	1.72526	1.43741	0.407078		1.4312	2.69672	0.0340272		8.87215	9.15553	11.2691	11.6088
Mus musculus adult male spinal cord cDNA, RIKEN full-length enriched library, clone:A330068H01 product:SERINE/THREONINE PROTEIN PHOSPHATASE 2A, 55 KDA REGULATORY SUBUNIT B, BETA ISOFORM (PP2A, SUBUNIT B, B-BETA ISOFORM) (PP2A, SUBUNIT B, B55- BETA ISOFORM) (PP2A, SUBUNIT B, PR55-BETA ISOFORM) (PP2A, SUBUNIT B, R2-BETA ISOFORM) homolog [Homo sapiens], full insert sequence.""		mSQ035414	mMA035414	-0.165574	-0.534702	-0.350138	0.261013	0.49143	0.45369	0.47256	0.0266862		0.822698	1.76871	0.0236386		7.99505	9.12732	8.45929	9.42257
unknown		mSQ036882	mCD037039	-0.510895	-0.402836	-0.456865	0.0764092	0.281244	-0.00395638	0.138644	0.201667		0.595509	1.51101	0.0298776		8.51332	8.53665	9.92314	8.78911
unknown		mSQ032637	mMA032637	0.0141366	0.0846816	0.0494091	0.0498829	1.12232	0.710683	0.9165	0.291069		0.867091	1.82398	0.0266971		8.31211	8.30089	8.93143	8.86449
unknown		mSQ036041	mMO036041	-0.0607926	-0.201677	-0.131235	0.0996206	0.560568	0.423981	0.492274	0.0965816		0.623509	1.54062	0.0119388		8.01995	8.69527	8.87815	9.02482
unknown		mSQ038068	mCA038068	-0.27264	-0.272734	-0.272687	6.6336e-05	0.666806	0.181869	0.424337	0.342902		0.697025	1.62116	0.0513513		8.32203	8.98431	9.95994	9.18416
unknown		mSQ038398	mCM038398	-0.424779	-0.467271	-0.446025	0.030046	0.0779678	0.232758	0.155363	0.109453		0.601388	1.51718	0.00867401		8.77451	7.99289	8.16671	9.25731
unknown		mSQ035748	mMO035748	-0.25414	0.0103439	-0.121898	0.187018	0.599431	0.486438	0.542934	0.0798986		0.664832	1.58538	0.02187		8.34549	8.04731	9.82473	9.27425
unknown		mSQ035724	mMO035724	0.0178573	0.129187	0.0735222	0.0787221	0.880772	0.811779	0.846276	0.048786		0.772753	1.70853	0.00355269		8.56388	8.95274	11.1574	9.30661
unknown		mSQ038675	mCM038675	-0.513791	-0.256212	-0.385001	0.182136	0.0922724	0.338751	0.215512	0.174287		0.600513	1.51626	0.0389745		8.91884	8.30306	8.14821	9.50054
unknown		mSQ037321	mCD037691	-0.158236	-0.339203	-0.248719	0.127963	0.509084	0.229376	0.36923	0.197784		0.61795	1.53469	0.0327964		8.76091	8.24412	9.38729	9.53897
unknown		mSQ035950	mMO035950	-0.534778	-0.586951	-0.560865	0.0368919	0.22659	-0.183852	0.0213687	0.290227		0.582234	1.49717	0.0532308		10.0619	9.41849	9.50939	9.54223
unknown		mSQ036992	mCD038677	-1.20765	-0.828507	-1.01808	0.268092	-0.247286	-0.279014	-0.26315	0.0224351		0.754926	1.68755	0.0290131		9.20658	9.47699	8.35004	9.90255
unknown		mSQ007659	mCN007659	-0.784783	-0.259668	-0.522226	0.371312	0.722724	0.54099	0.631857	0.128505		1.15408	2.22543	0.0266801		8.28656	9.13699	9.68791	9.93608
unknown		mSQ037485	mCD037987	-0.0706653	-0.0402516	-0.0554585	0.0215058	0.738556	0.703292	0.720924	0.0249359		0.776382	1.71283	0.000449108		8.37184	8.77864	9.95558	10.0159
unknown		mSQ035863	mMO035863	-0.405725	-0.466845	-0.436285	0.0432188	0.234973	0.765114	0.500043	0.374866		0.936328	1.91365	0.0362445		8.64497	8.46563	10.655	10.0915
unknown		mSQ037060	mCD037169	-0.0867635	-0.350811	-0.218787	0.18671	0.641896	1.41921	1.03055	0.549645		1.24934	2.37733	0.0465565		8.24868	9.69037	9.09474	10.1152
unknown		mSQ036992	mCD038137	-0.752783	-1.00977	-0.881276	0.181717	-0.194806	0.309377	0.0572852	0.356511		0.938561	1.91662	0.0400576		9.59077	9.42646	9.42814	10.3851
unknown		mSQ033910	mMA033910	-1.30364	-0.899131	-1.10138	0.28603	-0.556806	-0.390825	-0.473815	0.117366		0.627569	1.54496	0.0514758		10.4464	10	10.4603	10.4726
unknown		mSQ035730	mMO035730	-0.28247	-0.445422	-0.363946	0.115224	0.297696	0.319877	0.308786	0.0156843		0.672732	1.59409	0.00730657		8.95106	9.73618	10.0188	10.5734
unknown		mSQ036938	mCD037801	-0.915985	-0.438951	-0.677468	0.337314	0.229954	0.0764133	0.153184	0.10857		0.830652	1.77849	0.0400997		9.62785	10.3164	9.85377	10.654
unknown		mSQ036866	mCD036898	-0.453588	-0.252077	-0.352832	0.14249	0.0977023	0.435665	0.266684	0.238976		0.619516	1.53636	0.0438877		10.3836	9.98148	9.30369	10.6721
unknown		mSQ034632	mMA034632	0.0334694	-0.62986	-0.298196	0.469045	0.6264	1.12527	0.875834	0.352753		1.17403	2.25641	0.0527671		10.4971	9.65149	10.6897	11.3006
unknown		mSQ037143	mCD037501	-0.320669	0.0141522	-0.153258	0.236754	0.60301	1.2235	0.913254	0.438751		1.06651	2.09436	0.0470464		8.10376	8.06866	9.32912	11.379
unknown		mSQ036883	mCD037062	-0.211582	-0.78503	-0.498306	0.405489	0.906934	0.562725	0.734829	0.243392		1.23314	2.35077	0.0331555		8.08616	9.57982	10.1415	11.6582
unknown		mSQ036916	mCD037546	-0.0748949	-0.0274508	-0.0511728	0.033548	0.512455	0.58384	0.548148	0.0504764		0.59932	1.515	0.00253727		10.0115	10.2287	10.4157	13.1938
unknown		mSQ036926	mCD038024	-0.375952	-0.443746	-0.409849	0.0479378	0.25205	0.58798	0.420015	0.237538		0.829864	1.77752	0.0200441		9.35385	9.29484	8.73738	15.3264
unknown		mSQ038228	mCA038228	-0.435265	-0.543559	-0.489412	0.0765751	0.336208	-0.00638995	0.164909	0.242253		0.654321	1.57387	0.0339037		9.18908	9.3465	9.17347	15.557
